# Supplementary material for: Plasmodium sporozoite search strategy to locate hotspots of blood vessel invasion
Source: Nat Commun. 2023 May 23;14:2965. doi: 10.1038/s41467-023-38706-z (PMC10205706; doi:10.1038/s41467-023-38706-z)
Supplement: Supplementary file 7 — Source data [file 41467_2023_38706_MOESM7_ESM.xlsx]

## Sheet: Fig 1b
Source Data for Fig 1b
	Speed (µm/s)
	St1		St2
Experiment	INV	NINV	INV	NINV
#1	0.789	0.323	1.200	0.267
	0.020	0.087	0.743	1.178
	0.487	0.294	0.159	1.586
	0.012	0.093	0.048	1.478
	0.003	1.231	0.976	1.235
	0.026	0.077	1.129	0.671
	0.298	0.036	3.173	0.535
	0.071	0.036	0.851	1.927
	0.197	0.371	1.438	1.638
	0.056	0.056	1.403	0.929
	0.019	0.055	1.215	1.680
	0.035	0.011	0.997	1.770
	0.005	0.011	0.515	3.417
	0.028	0.020	2.215	0.966
	0.020	0.014	0.086	2.415
	0.011	0.045	1.370	2.273
	0.014	0.036	0.348	2.458
	0.023	0.048	0.574	2.490
	0.012	0.045	0.852	1.524
	0.019	0.047	0.476	1.873
	0.012	0.017	0.620	1.329
	0.016	0.018	0.625	1.424
	0.018	0.062	0.908	1.142
	0.050	0.155	0.033	0.587
	0.482	0.053	0.604	2.359
	0.179	0.032	0.449	1.759
	0.026	0.012	0.629	1.811
	0.019	0.030	0.410	3.141
	0.034	0.045	0.359	2.335
	0.153	0.034	0.196	1.636
	0.065	0.015	0.165	0.202
	0.074	0.017	0.068	0.678
	0.040	0.013	0.173	1.600
	0.213	0.026	0.099	1.264
	0.208	0.017	0.217	0.457
	0.054	0.827	0.734	3.537
	0.034	0.155	0.749	3.598
	0.021	0.104	0.133	0.479
	0.036	0.093	0.454	0.956
	0.012	0.186	0.275	0.681
	0.008	0.207	0.904	0.979
	0.034	0.224	0.487	1.080
	0.009	0.255	0.450	1.101
	0.036	0.155	0.154	1.471
	0.067	0.411	0.095	0.431
	0.039	0.108	0.321	0.825
	0.029	0.101	0.396	0.443
	0.047	0.305	0.179	2.215
	0.012	0.088	0.921	0.511
	0.020	0.017	0.086	0.777
	0.036	1.187	0.380	1.260
	0.071	0.213	0.286	0.633
	0.036	0.193	1.584	0.959
	0.042	0.158	0.583	0.359
	0.073	0.065	0.380	0.674
	0.329	0.906	2.565	0.143
	0.112	0.106	0.930	1.087
	0.048	0.045	2.157	0.167
	0.057	0.101	0.951	1.104
	0.589	0.638	1.633	0.860
	0.088	0.172	1.833	1.181
	0.043	0.121	0.524	1.719
	0.031	0.188	1.988	1.088
	0.104	0.158	0.178	0.970
	0.362	0.202	0.215	2.222
	0.194	0.092	0.596	1.242
	0.045	0.110	2.395	0.113
	0.457	0.126	1.697	0.372
	0.113	0.339	2.129	0.057
	0.204	0.090	0.574	0.257
	0.376	0.672	1.220	0.065
	0.075	0.064	0.941	1.574
	0.167	0.244	2.710	2.065
	0.048	0.122	2.302	2.555
	0.030	0.020	0.563	2.524
	0.072	0.153	0.443	2.632
	0.040	0.254	0.859	2.579
	0.075	0.125	0.980	1.752
	0.147	0.238	2.624	3.195
	0.013	0.060	1.059	2.792
	0.565	0.202	0.825	4.076
	0.125	0.169	1.156	2.126
	0.072	0.049	0.320	1.508
	0.319	0.034	0.125	0.870
	0.124	0.300	0.857	2.488
	0.184	0.092	0.155	0.785
	0.003	0.304	0.053	2.408
	0.101	0.070	0.098	2.649
	0.072	0.027	0.429	1.986
	0.023	0.171	0.075	0.835
	0.206	0.217	0.184	2.286
	0.173	0.130	0.401	0.776
	0.073	0.234	0.799	3.427
	0.048	0.504	0.370	2.492
	0.256	0.018	1.079	0.787
	1.115	0.006	2.112	0.338
	0.182	0.013	1.735	0.589
	0.050	0.801	2.060	0.667
	0.085	0.075	1.466	1.490
	0.027	0.237	0.645	2.848
	0.318	0.184	0.971	2.764
	0.152	2.003	1.278	2.429
	0.355	0.166	0.744	2.274
	0.143	1.257	1.245	1.187
	0.051	0.197	1.956	0.526
	0.165	0.111	3.419	1.468
	0.049	0.810	2.749	1.874
	0.045	0.048	1.740	0.888
	0.302	0.088	3.830	1.162
	0.071	0.163	0.635	1.711
	0.062	0.004	0.397	1.507
	0.058	0.147	0.603	2.333
	0.033	0.047	1.158	2.671
	0.047	0.064	1.486	1.193
	0.030	0.094	2.043	2.145
	0.037	0.074	0.993	1.712
	0.033	0.099	1.746	0.743
	0.075	0.044	0.745	0.441
	0.057	0.083	0.910	1.706
	0.004	0.242	1.909	0.405
	0.045	0.524	1.410	0.466
	0.029	0.019	0.530	0.770
	0.046	0.041	0.388	0.859
	0.151	0.626	0.288	0.358
	0.054	0.097	0.646	1.209
	0.117	0.353	0.203	1.010
	0.020	0.377	1.063	1.238
	1.577	0.200	0.580	0.716
	0.044	0.309	0.699	0.626
	0.200	0.146	0.606	0.086
	0.064	0.164	1.055	0.418
	0.164	0.123	0.162	0.203
	0.092	0.457	0.792	0.362
	0.149	0.065	1.302	0.265
	0.082	0.155	2.979	0.351
	0.110	0.339	1.371	0.408
	0.118	0.055	1.711	0.801
	1.522	0.089	2.177	0.205
	0.202	0.115	0.887	0.313
	0.308	0.085	1.381	0.479
	0.103	0.038	1.894	0.319
	0.314	0.125	2.966	0.110
	0.195	0.102	3.608	0.406
	0.068	0.043	1.380	1.192
	0.100	0.095	1.725	0.932
	0.092	0.044	0.155	0.116
	0.024	0.023	0.194	0.470
	0.018	0.052	0.260	1.171
	0.044	0.098	0.507	0.436
	0.020	0.150	0.276	1.770
	0.030	0.185	0.315	2.559
	0.068	0.030	0.120	2.006
	0.201	0.063	0.492	2.937
	0.146	0.061	0.547	0.565
	0.143	0.046	0.087	2.218
	0.038	0.046	0.219	0.189
	0.291	0.275	1.582	0.299
	0.039	0.038	1.520	1.168
	0.767	0.040	0.238	0.429
	0.034	0.067	0.193	0.428
	0.031	0.018	0.353	0.345
	0.470	0.122	0.555	0.309
	0.048	0.017	0.424	1.620
	0.035	0.789	0.097	2.023
	0.106	0.051	0.060	1.784
	0.082	0.023	0.469	0.323
	0.125	0.291	0.250	0.244
	0.226	0.067	0.124	0.058
	0.048	0.110	0.254	0.591
	0.089	0.122	0.145	0.621
	0.007	0.084	0.273	1.256
	0.087	0.075	0.462	1.112
	0.103	0.030	0.686	1.839
	0.058	0.560	0.949	1.307
	0.048	0.033	0.219	0.202
	0.007	0.107	0.030	0.043
	0.013	0.212	0.043	0.202
	0.033	0.148	0.381	0.501
	0.101	0.064	1.817	0.730
	0.159	0.023	2.606	0.694
	0.050	0.053	2.995	0.632
	0.122	0.008	3.368	0.181
	0.245	0.064	3.027	0.608
	0.262	0.139	3.470	0.659
	0.451	0.134	1.852	0.941
	0.142	0.146	0.911	0.803
	0.188	0.056	0.960	0.607
	0.079	0.142	0.745	0.744
	0.113	0.014	0.377	0.275
	0.070	0.120	1.484	0.250
	0.010	0.144	0.980	0.466
	0.204	0.111	1.616	1.084
	0.138	0.148	0.979	1.299
	0.303	0.076	0.855	0.191
	0.033	0.094	1.258	0.246
	0.050	0.038	1.362	0.355
	0.068	0.099	1.889	0.677
	0.143	0.205	2.350	0.442
	0.129	0.199	2.087	0.569
	0.048	0.032	3.712	0.450
	0.066	0.106	3.643	0.169
	0.047	0.175	2.609	0.192
	0.097	0.165	1.744	0.519
	0.194	0.102	0.909	0.068
	0.085	0.045	0.598	0.471
	0.049	0.105	1.764	0.118
	1.409	0.171	0.761	0.928
	0.212	1.271	0.445	0.275
	0.074	0.234	1.213	0.502
	0.037	0.065	1.758	1.278
	0.281	0.079	1.338	0.226
	0.020	0.284	0.674	0.801
	0.028	0.471	0.227	1.697
	0.198	0.192	0.205	1.225
	0.120	0.129	0.181	1.368
	0.047	0.174	0.171	0.735
	0.059	0.135	0.377	0.375
	0.033	0.122	0.174	1.019
	0.016	0.053	0.303	1.104
	0.007	0.093	0.887	0.982
	0.053	0.028	0.078	0.829
	0.065	0.081	0.373	0.424
	0.061	0.114	0.556	1.376
	0.076	0.066	0.685	1.133
	0.263	0.268	1.028	0.585
	0.084	0.300	0.364	0.605
	0.046	0.117	0.133	0.591
	0.091	0.084	0.939	1.582
	0.191	0.178	1.254	0.280
	0.660	0.131	0.759	0.161
	0.189	0.034	1.507	0.771
	0.074	0.014	0.499	2.449
	0.046	0.021	0.948	1.044
	0.028	0.131	0.134	1.362
	0.102	0.149	0.310	2.455
	0.229	0.205	0.253	1.712
	0.203	0.251	0.082	1.920
	0.167	0.036	0.200	0.388
	0.513	0.198	0.522	1.830
	0.095	0.183	2.647	0.486
	0.080	0.099	1.940	0.303
	0.450	0.083	2.588	0.501
	0.104	0.072	3.326	0.475
	0.054	0.076	3.520	0.626
	0.427	0.038	2.075	0.609
	0.167	0.013	1.511	1.393
	0.048	0.245	2.186	1.397
	0.114	0.511	0.460	0.109
	0.067	0.154	0.142	0.785
	0.107	0.067	0.293	0.080
	0.026	0.038	0.685	2.038
	0.052	0.010	0.067	1.712
	0.065	0.361	0.973	2.700
	0.024	0.035	0.676	0.901
	0.090	0.052	3.497	2.118
	0.016	0.047	1.483	0.385
	0.137	0.107	0.649	0.383
	0.009	0.028	1.004	1.217
	0.019	0.038	0.779	0.493
	0.017	0.155	0.389	1.973
	0.053	0.405	0.792	2.116
	0.024	0.089	0.460	0.366
	0.023	0.068	0.279	2.793
	0.135	0.012	0.099	0.714
	0.022	0.028	0.225	0.746
	0.024	0.002	0.548	0.760
	0.064	0.011	0.678	2.104
	0.010	0.043	0.460	3.101
	0.064	0.036	0.280	1.288
	0.012	0.271	0.835	2.133
	0.033	0.079	0.873	2.507
	0.079	0.085	0.477	0.578
	0.026	0.145	0.938	2.886
	0.034	0.137	0.227	1.648
	0.057	0.243	0.042	1.398
	0.079	0.467	0.049	1.727
	0.024	0.247	1.360	0.566
	0.058	0.126	0.723	2.664
	0.018	0.353	0.367	2.499
	0.104	0.319	0.448	0.606
	0.027	0.009	2.316	1.456
	0.111	0.169	1.507	2.283
	1.162	0.453	0.091	2.136
	0.107	0.584	1.369	1.440
	0.070	0.298	1.127	2.391
	0.018	0.379	1.326	1.025
	0.009	0.146	0.300	0.528
	0.019	0.383	0.916	0.698
	0.025	0.282	0.186	3.119
	0.034	0.079	0.511	2.431
	0.037	0.051	0.877	3.195
	0.036	0.015	0.556	2.978
	0.356	0.208	0.363	2.566
	0.151	0.137	1.289	2.226
	0.046	0.239	1.229	1.101
	0.126	0.258	0.908	2.386
	0.044	0.243	2.765	1.694
	0.095	0.311	1.739	1.816
	0.019	0.506	3.009	0.222
	0.022	0.316	1.915	1.901
	0.085	0.228	2.799	0.009
	0.052	0.154	1.366	0.319
	0.142	0.182	0.681	1.973
	0.302	0.505	0.165	1.965
	0.202	0.337	0.540	0.538
	0.078	0.099	0.172	0.115
	0.026	0.035	0.232	0.921
	0.068	0.123	0.622	0.060
	0.119	0.127	0.940	0.477
	0.073	0.248	1.372	0.586
	1.374	0.269	0.783	1.801
	0.094	0.855	0.951	2.052
	0.010	0.112	1.120	3.806
	0.006	0.223	0.070	2.821
	0.011	0.159	0.091	1.538
	0.043	0.211	0.135	2.765
	0.075	0.499	0.946	2.802
	0.358	0.055	0.997	2.925
	0.106	0.075	1.021	0.891
	0.030	0.149	0.846	1.525
	0.237	0.783	0.598	2.570
	0.005	0.190	0.925	2.934
	0.029	0.118	0.523	3.032
	0.584	0.038	0.227	1.921
	0.142	0.055	0.215	2.760
	0.029	0.058	0.229	2.709
	0.046	0.069	0.335	2.312
	0.200	0.082	0.768	1.358
	0.082	0.279	0.341	1.202
	0.014	0.049	0.362	1.399
	0.075	0.135	0.612	0.326
	0.031		0.347	1.352
	0.442		0.378	0.230
	0.050		0.273	0.033
	0.335		0.061	0.429
	0.149		0.308	1.395
	0.120		0.263	0.601
	0.046		2.467	0.202
	0.129		2.945	1.421
	0.107		1.030	1.215
	0.087		0.081	1.356
	0.047		0.502	1.183
	0.545		0.033	0.103
	0.190		0.499	0.442
	0.066		0.344	1.841
	0.056		0.309	2.902
	0.023		0.086	1.837
	0.037		0.254	0.912
	0.028		1.035	2.504
	0.006		0.550	0.913
	0.012		0.518	1.242
	2.484		0.152	1.909
	0.081		0.052	0.183
	0.094		0.275	0.077
	0.081		0.241	0.483
	0.084		0.239	2.133
	0.359		0.339	0.977
	0.079		0.455	3.103
	0.047		0.423	2.310
	0.042		0.355	2.507
	0.217		0.209	2.069
	0.025		0.162	0.717
	0.052		0.104	1.630
			0.161	2.001
			0.336	1.252
			0.363	0.317
			0.216	1.195
			0.190	1.705
			0.511	1.164
			1.525	0.925
			0.500	1.259
			0.253	0.837
			0.235	1.589
			0.486	0.569
			0.563	1.349
			0.308	1.706
			0.161	3.870
			0.439	1.268
			0.396	0.761
			0.650	1.204
			0.520	3.140
			0.364	3.986
			0.327	3.168
			0.642	2.484
			0.447	2.312
			1.100	2.242
			0.635	2.569
			0.626	2.896
			0.292	0.215
			0.181	0.461
			0.835	0.641
			0.915	0.534
			0.039	0.463
			0.195	0.360
			0.525	0.168
			0.074	1.090
			0.336	0.578
			0.609	0.349
			0.276	2.324
			0.127	0.549
			1.484	0.238
			0.434	0.154
			0.489	0.390
			0.496	1.363
			0.129	1.049
			0.274	0.865
			2.132	1.197
			1.008	2.702
			0.769	2.754
			0.177	3.213
			1.936	2.130
			0.941	1.206
			0.595	2.740
			0.247	1.117
			0.053	1.350
			2.199	2.033
			0.835	3.057
			0.136	2.669
			0.258	1.310
			0.289	1.799
			0.514	0.466
			0.215	1.535
			0.398	0.110
			0.491	0.616
			0.284	2.097
			0.156	1.231
			0.179	1.728
			0.137	0.836
			0.298	0.504
			0.873	0.143
			0.729	0.278
			0.410	1.307
			0.319	1.087
			0.592	0.311
			0.405	1.673
			0.427	3.240
			0.163	0.652
			0.135	0.675
			0.093	0.931
			1.875	2.063
			0.130	2.681
			0.119	1.985
			0.373	3.002
			0.249	0.183
			0.347	0.161
			0.377	0.909
			0.393	2.915
			0.127	1.594
			0.407	0.317
			0.253	0.106
			0.232	1.246
			0.526	2.357
			0.039	1.887
			0.277	1.806
			0.404	2.604
			0.122	1.752
			0.581	0.459
			0.368	0.318
			0.079	1.114
			0.241	2.488
			0.140	0.672
			0.192	0.624
			0.202	2.905
			0.931	0.353
			0.724	0.376
			0.293	1.561
			0.341	1.724
			0.333	2.591
			0.073	0.367
			0.293	0.091
			0.315	0.592
			0.599	2.305
			0.642	1.880
			0.169	1.570
			0.073	1.142
			0.074	0.634
			0.117	0.156
			1.478	0.752
			0.929	1.542
			0.273	0.769
			1.063	0.213
			0.152	1.206
			0.121	2.207
			0.274	2.747
			0.796	2.333
			0.174	1.364
			0.079	1.058
			0.435	0.560
			0.633	1.749
			0.316	2.901
			0.242	2.317
			0.564	0.779
			1.028	1.931
			1.541	1.615
			1.424	1.734
			2.314	1.916
			0.049	1.086
			0.375	0.523
			0.678	0.405
			1.061	0.031
			0.347	0.150
			0.649	0.541
			0.487	1.464
			0.688	0.286
			0.351	0.601
			1.534	0.760
			0.760	1.895
			0.665	0.826
			1.115	1.075
			1.828	1.969
			0.514	2.453
			0.692	1.633
			0.809	0.975
			0.496	1.109
			0.064	0.507
			0.274	0.391
			0.652	0.424
			0.416	0.420
			0.056	0.280
			0.963	0.255
			0.490	0.119
			1.586	0.718
			0.925	1.146
			0.746	0.275
			2.265	0.228
			0.267	0.264
			1.238	0.471
			0.411	0.702
			1.656	0.289
			1.807	0.161
			0.461	0.321
			0.429	1.383
			0.728	1.431
			1.284	0.159
			1.996	0.957
			0.060	0.732
			0.356	0.830
			0.023	0.838
			0.411	0.577
			0.715	0.199
			1.069	0.315
			1.126	0.157
			2.095	0.184
			0.778	0.272
			0.391	0.222
			0.331	0.201
			0.878	0.255
			0.725	0.786
			3.159	0.514
			1.279	0.512
			0.419	1.106
			0.707	0.065
			0.352	0.510
			0.369	0.336
			0.117	0.208
			0.216	0.117
			0.257	1.083
			0.293	0.304
			0.414	0.639
			0.540	0.650
			0.451	0.200
			0.247	0.628
			0.336	0.756
			0.485	1.327
			0.342	0.275
			0.601	0.959
			1.322	0.252
			0.160	0.131
			0.106	0.474
			0.212	0.041
			0.029	0.354
			0.254	1.744
			1.004	0.630
			0.977	0.185
			0.192	0.443
			0.289	1.003
			0.817	0.321
			0.513	0.236
			0.680	0.028
			0.285	0.531
			1.124	0.415
			0.966	0.309
			0.621	0.580
				0.352
				0.347
				0.667
				0.648
				0.401
				0.237
				0.261
				0.267
				0.316
				0.537
				0.232
				0.462
				0.400
				0.637
				1.186
				1.560
				0.492
				0.895
				1.733
				0.896
				0.437
				0.550
				0.573
				0.412
				0.261
				0.464
				0.648
				1.248
				0.611
				0.619
				0.723
				0.658
				0.557
				0.457
				1.491
				0.344
				0.103
				0.105
				0.351
				0.258
				0.473
				1.099
				0.032
				0.800
				0.566
				0.916
				0.836
				0.509
				1.390
				0.114
				0.356
				1.630
				0.280
				0.249
				0.068
				0.368
				0.255
				0.905
				0.415
				0.388
				0.823
				0.223
				0.479
				0.265
				0.240
				0.163
				0.829
				0.978
				1.741
				0.520
				0.663
				0.206
				0.720
				0.841
				0.151
				1.672
				0.119
				0.221
				0.758
				0.143
				0.858
				2.653
				0.707
				1.013
				1.149
				1.618
				0.774
				1.564
				2.958
				1.651
				1.848
				2.427
				2.334
				0.516
				0.445
				0.605
				0.137
				0.581
				0.204
				0.462
				0.846
				0.626
				0.077
				0.132
				0.824
				0.434
				0.135
				0.299
				2.139
				0.932
				0.399
				0.477
				1.700
				1.623
				2.422
				0.926
				0.275
				0.756
				1.623
				2.533
				1.867
				2.600
				2.426
				2.846
				0.749
				0.284
				0.140
				0.642
				0.307
				0.504
				0.257
				0.270
				0.631
				2.393
				2.699
				0.823
				1.536
				1.070
				3.490
				1.571
				0.315
				1.131
				1.682
				1.871
				2.128
				0.354
#2	0.715	0.252	2.139	0.088
	0.097	0.081	2.708	1.208
	0.046	0.048	2.317	1.042
	0.328	0.066	3.224	0.278
	0.083	0.042	1.207	1.737
	0.031	0.210	4.162	1.238
	0.084	0.200	3.446	1.611
	0.098	0.416	0.617	1.074
	0.128	0.070	0.546	0.445
	0.378	0.134	0.194	0.324
	0.041	0.188	0.124	0.472
	0.008	1.223	0.850	0.286
	0.160	0.086	0.782	0.167
	0.040	0.076	0.505	0.542
	0.200	0.373	0.236	1.427
	0.213	0.021	0.121	1.473
	0.049	0.875	0.202	1.257
	0.067	0.039	1.120	0.575
	0.067	0.148	0.981	1.655
	0.024	0.139	2.612	0.595
	0.011	0.141	3.134	0.103
	0.062	0.160	3.994	0.351
	0.039	0.017	3.103	2.184
	0.046	0.115	2.052	1.703
	0.105	0.009	2.239	1.160
	0.107	0.043	1.447	1.283
	0.934	0.343	2.173	1.658
	0.055	0.167	0.724	0.763
	0.056	0.111	0.281	0.964
	0.085	0.162	0.397	0.478
	0.031	0.034	0.828	1.787
	0.067	0.152	0.227	1.388
	0.025	0.091	1.156	2.143
	0.028	0.011	3.744	1.710
	0.014	0.053	1.517	1.031
	0.039	0.033	1.954	1.633
	0.030	0.033	3.422	0.280
	0.018	0.034	1.501	0.752
	0.059	0.010	2.409	3.089
	0.019	0.013	1.273	1.719
	0.014	0.053	0.753	2.210
	0.017	0.035	1.114	1.075
	0.010	0.021	1.847	0.843
	0.003	0.016	1.560	1.019
	0.014	0.014	0.441	0.771
	0.301	0.041	1.023	1.592
	0.304	0.062	0.104	2.802
	0.014	0.235	0.479	2.056
	0.017	0.359	0.664	1.580
	0.008	0.145	2.404	0.127
	0.011	0.077	0.464	0.255
	0.009	0.047	0.191	0.384
	0.036	0.059	0.459	1.707
	0.026	0.036	1.057	1.278
	0.023	0.051	2.614	2.482
	0.055	0.046	0.827	1.875
	0.086	0.053	1.970	0.287
	0.449	0.014	1.932	0.727
	0.436	0.045	1.151	0.568
	0.207	0.034	0.174	0.698
	0.151	0.028	0.083	1.743
	0.041	0.045	0.404	0.970
	0.039	0.011	0.468	0.637
	0.028	0.039	0.250	0.579
	0.049	0.021	0.161	0.402
	0.049	0.015	0.117	0.133
	0.021	0.035	0.125	0.393
	0.038	0.013	0.100	0.114
	0.020	0.030	0.430	0.710
	0.032	0.020	1.035	0.412
	0.054	0.004	0.579	0.476
	0.005	0.024	0.131	0.793
	0.019	0.045	0.217	0.379
	0.048	0.016	0.244	0.427
	0.021	0.018	0.273	0.503
	0.016	0.031	0.203	0.362
	0.056	0.039	0.175	0.444
	0.070	0.019	0.213	0.406
	0.067	0.002	0.156	0.201
	0.264	0.010	0.111	0.242
	0.160	0.007	0.127	0.623
	0.080	0.033	0.310	0.292
	0.078	0.015	0.297	0.110
	0.203	0.022	0.167	0.550
	0.104	0.034	0.244	1.428
	0.088	0.004	0.236	2.278
	0.096	0.027	0.169	1.194
	0.018	0.013	0.198	0.287
	0.044	0.014	0.697	0.483
	0.023	0.018	2.182	1.044
	0.028	0.028	0.118	0.909
	0.024	0.013	0.116	0.062
	0.042	0.014	0.480	1.206
	0.082	0.005	0.481	0.114
	0.345	0.008	0.566	0.705
	0.212	0.023	0.477	0.825
	0.030	0.017	0.400	0.720
	0.231	0.025	0.318	1.638
	0.107	0.048	0.070	0.335
	0.106	0.010	0.257	0.104
	0.108	0.002	0.241	0.251
	0.083	0.028	0.111	0.070
	0.015	0.007	1.281	0.354
	0.070	0.032	0.623	0.435
	0.021	0.035	0.305	0.301
	0.054	0.006	0.984	0.621
	0.035	0.011	1.952	2.083
	0.049	0.033	0.950	0.730
	0.002	0.010	3.244	1.149
	0.005	0.011	1.240	1.879
	0.010	0.019	2.548	2.325
	0.019	0.006	2.707	1.441
	0.027	0.034	1.742	1.063
	0.039	0.036	1.553	1.398
	0.009	0.021	1.687	1.083
	0.018	0.030	1.070	0.320
	0.023	0.012	0.526	0.665
	0.050	0.013	0.677	0.185
	0.026	0.017	0.099	0.476
	0.031	0.023	2.588	0.724
	0.037	0.008	1.608	0.540
	0.058	0.023	2.010	0.136
	0.006	0.040	1.401	0.243
	0.021	0.026	2.007	0.156
	0.011	0.022	3.006	0.248
	0.050	0.010	3.881	0.487
	0.010	0.014	2.073	0.673
	0.248	0.006	2.991	1.911
	0.265	0.031	1.976	0.361
	0.080	0.018	2.877	0.217
	0.009	0.003	1.210	0.564
	0.019	0.015	2.156	0.127
	0.020	0.022	2.351	0.277
	0.066	0.030	2.154	0.461
	0.179	0.014	2.008	0.444
	0.058	0.021	0.144	0.709
	0.060	0.007	0.419	0.452
	0.128	0.010	0.391	0.235
	0.089	0.031	0.691	0.188
	0.107	0.020	0.465	0.354
	0.221	0.001	0.068	0.370
	0.108	0.020	1.265	0.305
	0.393	0.016	0.322	0.335
	0.075	0.021	0.131	0.763
	0.214	0.022	0.229	0.125
	0.110	0.004	0.276	0.822
	0.157	0.024	2.866	0.807
	0.042	0.005	1.299	0.464
	0.052	0.031	2.167	1.110
	0.065	0.023	2.885	1.572
	0.062	0.040	1.522	0.476
	0.080	0.009	0.539	0.338
	0.014	0.016	0.776	2.150
	0.051	0.022	0.111	2.225
	0.017	0.014	3.318	2.350
	0.075	0.009	2.965	2.155
	0.009	0.023	1.865	0.658
	0.017	0.015	1.588	1.886
	0.063	0.019	1.707	1.507
	0.043	0.004	1.875	1.167
	0.011	0.007	0.361	0.582
	0.009	0.012	1.691	0.399
	0.004	0.015	1.610	0.423
	0.025	0.013	1.168	0.653
	0.019	0.007	0.484	1.430
	0.030	0.036	0.837	1.219
	0.062	0.009	0.179	1.453
	0.022	0.020	0.449	1.245
	0.029	0.016	0.247	0.540
	0.039	0.024	0.285	1.638
	0.053	0.016	0.182	0.857
	0.110	0.007	0.088	0.594
	0.079	0.036	0.327	1.722
	0.102	0.004	0.285	2.227
	0.284	0.041	0.570	2.132
	0.193	0.026	0.407	2.112
	0.131	0.023	0.023	3.019
	0.243	0.090	0.250	2.946
	0.053	0.120	0.839	1.889
	0.091	0.120	0.456	1.908
	0.210	0.729	0.169	1.255
	0.750	0.110	0.394	0.086
	0.227	0.281	0.647	0.936
	0.050	0.047	1.693	2.396
	0.058	0.139	1.159	1.399
	0.039	0.183	2.364	1.168
	0.032	0.119	2.186	3.436
	0.380	0.229	2.126	2.203
	0.070	0.270	2.104	2.194
	0.109	0.251	1.145	2.392
	0.793	0.303	1.508	1.085
	0.147	0.225	1.459	0.274
	0.128	0.110	2.133	0.031
	0.710	0.242	1.632	1.675
	0.168	0.039	0.903	0.494
	0.065	0.034	0.394	1.305
	0.073	0.050	1.783	0.964
	0.252	0.072	0.118	0.368
	0.027	0.083	0.684	0.730
	0.031	0.125	0.995	1.499
	0.362	0.088	0.749	1.243
	0.091	0.091	0.079	0.437
	0.077	0.106	0.359	0.532
	0.034	0.067	0.634	1.214
	0.008	0.028	1.030	0.825
	0.014	0.039	1.727	2.262
	0.041	0.045	1.643	2.972
	0.041	0.032	0.809	3.125
	0.012	0.011	1.609	0.860
	0.022	0.017	1.279	1.266
	0.036	0.007	1.347	0.612
	0.019	0.041	1.749	2.738
	0.032	0.024	1.577	2.142
	0.037	0.113	1.560	0.188
	0.028	0.155	1.530	2.637
	0.233	0.065	1.526	2.260
	0.215	0.170	1.583	1.466
	0.048	0.053	2.258	1.173
	0.046	0.033	2.311	0.737
	0.021	0.024	1.607	0.882
	0.014	0.033	2.031	1.508
	0.050	0.024	1.762	1.536
	0.026	0.016	1.435	0.149
	0.011	0.018	2.165	2.065
	0.025	0.033	1.566	1.186
	0.008	0.045	1.683	2.568
	0.018	0.035	1.775	2.952
	0.024	0.060	1.327	2.790
	0.012	0.045	1.674	2.202
	0.014	0.063	1.304	0.619
	0.039	0.029	0.121	1.051
	0.036	0.018	0.845	0.032
	0.003	0.039	1.866	1.875
	0.017	0.525	1.962	0.767
	0.014	0.068	1.363	1.556
	0.025	0.411	0.772	1.434
	0.006	0.163	0.049	0.284
	0.012	0.078	0.566	0.355
	0.366	0.064	0.595	0.024
	0.358	0.085	0.170	0.780
	0.034	0.104	0.162	0.301
	0.048	0.131	0.681	0.771
	0.127	0.594	0.189	0.117
	0.306	0.029	0.274	0.465
	0.243	0.050	0.247	0.666
	0.278	0.039	0.019	1.035
	0.142	0.025	0.309	1.937
	0.243	0.041	0.222	1.689
	0.041	0.230	0.104	2.482
	0.196	0.767	0.332	2.661
	0.066	0.113	0.418	0.627
	0.083	0.276	3.347	0.322
	0.144	0.056	4.031	0.679
	0.022	0.530	1.955	2.236
	0.022	0.030	3.351	0.543
	0.110	0.404	2.827	0.919
	0.100	0.496	2.461	1.477
	0.108	0.145	2.990	1.278
	0.006	0.023	1.972	1.961
	0.020	0.108	1.632	0.880
	0.094	0.024	0.384	0.215
	0.096	0.012	0.541	1.432
	0.088	0.065	0.458	2.163
	0.079	0.028	0.191	2.146
	0.017	0.031	0.949	2.275
	0.030	0.022	0.635	0.338
	0.002	0.019	0.171	1.981
	0.066	0.033	0.484	1.179
	0.084	0.026	0.370	2.062
	0.073	0.872	1.514	2.187
	0.155	0.096	0.088	2.355
	0.133	0.033	0.269	2.033
	0.101	0.042	0.056	1.909
	0.038	1.163	0.115	3.783
	0.059	0.205	0.263	2.021
	0.101	0.195	0.277	2.258
	0.057	2.250	0.363	1.033
	0.129	0.046	0.498	1.785
	0.057	0.097	0.184	1.003
	0.104	0.034	0.242	0.836
	0.093	0.024	0.556	1.908
	0.091	0.393	0.317	1.207
	0.019	0.559	0.012	1.468
	0.078	0.006	0.458	1.816
	0.238	0.041	1.450	1.188
	0.310	0.396	2.253	0.976
	0.193	0.339	1.997	0.367
	0.047	1.693	2.085	3.076
	0.045	0.199	4.692	1.728
	0.041	0.157	4.575	1.881
	0.196	0.321	3.515	1.589
	0.072	0.210	3.244	3.159
	0.157	0.077	0.348	1.147
	0.019	0.079	0.773	1.147
	0.030	0.048	1.068	1.175
	0.031	0.181	0.189	0.961
	0.086	0.113	0.169	0.446
	0.105	0.133	0.159	0.335
	0.244	0.161	0.088	1.169
	0.033	0.032	0.473	2.127
	0.043	0.550	0.466	0.063
	0.255	0.180	0.774	0.149
	0.166	0.157	1.049	1.354
	0.122	0.026	2.630	1.807
	0.021	0.038	1.472	2.023
	0.056	0.065	1.897	0.679
	0.063	0.115	0.882	0.719
	0.036	0.011	0.973	1.363
	0.048	0.131	2.769	1.084
	0.068	0.043	2.835	0.943
	0.137	0.305	3.655	1.369
	0.255	0.066	0.752	0.638
	0.365	0.030	1.447	0.253
	0.308	0.006	1.100	0.113
	0.089	0.004	0.105	0.169
	0.110	0.433	0.275	1.508
	0.048	0.108	0.395	1.706
	0.007	0.051	0.855	1.133
	0.055	0.048	0.404	1.138
	0.031	0.362	0.080	1.050
	0.048	1.718	0.257	0.820
	0.025	0.113	0.191	0.277
	0.051	0.009	0.861	4.363
	0.009	0.025	1.172	1.131
	0.030	0.015	1.545	1.449
	0.026	0.469	1.050	0.587
	0.028	0.089	2.047	0.399
	0.012	0.137	0.783	0.782
	0.016	0.091	0.748	1.134
	0.009	0.066	0.358	1.224
	0.346	0.069	1.471	0.767
	0.142	0.112	2.591	0.397
	0.083	0.820	0.492	0.582
	0.054	0.574	0.027	0.993
	0.053	0.135	0.693	1.236
	0.085	0.077	0.041	0.715
	0.039	0.024	0.207	1.273
	0.251	0.308	0.432	0.498
	0.035	0.699	0.855	1.063
	0.028	0.270	1.001	0.995
	0.052	0.085	0.319	0.367
	0.071	0.640	0.158	0.378
	0.103	0.209	0.626	0.587
	0.336	0.049	0.129	1.180
	0.117	0.027	1.046	0.687
	0.116	0.015	0.659	1.213
	0.063	0.421	0.173	0.296
	0.018	0.134	0.567	1.141
	0.078	0.502	0.150	1.812
	0.069	0.086	0.046	2.030
	0.036	0.112	0.269	0.578
	0.129	0.054	0.662	0.941
	0.121	0.054	0.439	1.430
	0.356	0.137	0.270	0.349
	0.059	0.121	0.629	0.351
	0.143	0.067	0.047	0.765
	0.031	0.059	0.069	1.074
	0.076	0.065	0.766	0.385
	0.197	0.069	0.036	1.418
	0.325	0.105	0.606	1.222
	0.052	0.005	0.038	1.068
	0.034	0.056	0.146	0.256
	0.504	0.087	0.353	0.267
	0.173	0.133	0.040	0.652
	0.039	0.052	0.335	0.312
	0.120	0.157	0.707	0.225
	0.211	0.134	0.148	0.449
	0.383	0.021	0.298	2.612
	0.242	0.071	0.204	1.408
	0.218	0.042	0.058	1.575
	0.073	0.147	0.230	1.502
	0.049	0.084	0.616	2.242
	0.039	0.212	1.497	1.141
	0.235	0.186	0.106	0.133
	0.250	0.039		0.437
	0.018	0.066		1.615
	0.141	0.125		0.430
	0.093	0.032		1.729
	0.022	0.042		1.751
	0.036	0.038		1.469
	0.055	0.028		2.105
	0.052	0.130		0.619
	0.021	0.207		2.008
	0.037	0.190		0.337
	0.118	0.203		2.393
	0.147	0.135		3.575
	0.217	0.026		1.954
	0.203	0.047		1.061
	0.649	0.061		0.812
	0.084	0.073		0.210
	0.324	0.074		0.463
	0.049	0.109		1.256
	0.032	0.200		1.581
	0.310	0.354		1.409
	0.212	0.092		1.344
	0.582	0.202		0.123
	0.099	0.061		0.310
	0.016	0.056		0.308
	0.666	0.020		0.703
	0.061	0.027		1.308
	0.329	0.041		0.565
	0.025	0.059		0.178
	0.086	0.031		1.260
	0.371	0.042		0.048
	0.112	0.029		1.725
	0.448	0.029		1.416
	0.030	0.043		0.255
	0.197	0.734		0.260
	0.419	0.034		0.509
	0.021	0.729		1.944
	0.051	0.044		0.593
	0.061	0.028		0.633
	0.024	0.046		1.105
	0.038	0.305		1.996
	0.013	0.087		0.059
	0.043	0.161		0.536
	0.029	0.754		1.345
	0.022	0.047		0.186
	0.018	0.107		1.770
	0.005	0.014		0.491
	0.566	0.011		1.638
	0.087	0.028		0.127
	0.083	0.036		1.721
	0.117	0.026		1.553
	0.237	0.713		0.613
	0.093	0.113		1.898
	0.522	0.544		0.766
	0.179	0.029		1.087
	0.088	0.078		1.760
	0.033	0.050		0.051
	0.225	0.093		1.662
	0.386	0.024		1.542
	0.143	0.055		0.710
	0.061	0.069		1.605
	0.181	0.051		0.747
	0.133	0.102		1.733
	0.050	0.148		1.056
	0.221	0.371		1.437
	0.097	0.133		0.494
	0.072	0.237		0.810
	0.317	0.183		0.656
	0.014	0.204		0.552
	0.135	0.270		1.445
	0.061	0.133		1.795
	0.116	0.009		1.093
	0.065	0.014		0.470
	0.057	0.012		2.105
	0.053	0.007		1.057
	0.048	0.006		1.648
	0.068	0.015		0.177
	0.105	0.009		1.738
	0.143	0.023		1.029
	0.198	0.028		1.841
	0.214	0.029		1.242
	0.101	0.018		1.453
	0.230	0.016		0.192
	0.079	0.005		0.966
	0.305	0.007		1.474
	0.054	0.029		2.183
	0.564	0.022		0.872
	0.141	0.028		1.787
	0.057	0.012		1.813
	0.060	0.029		0.974
	0.230	0.033		1.904
	0.111	0.007		1.323
	0.027	0.032		1.224
	0.238	0.017		1.371
	0.144	0.006		0.996
	0.153	0.017		0.811
	0.083	0.008		2.279
	0.133	0.013		1.157
	0.141	0.014		2.217
	0.063	0.008		0.264
	0.087	0.004		1.344
	0.137	0.016		1.190
	0.383	0.003		1.760
	0.064	0.006		1.256
	0.115	0.006		1.522
	0.229	0.009		0.832
	0.047	0.024		1.780
	0.008	0.010		1.104
	0.156	0.011		2.029
	0.034	0.021		0.724
	0.022	0.014		2.444
	0.084	0.031		0.620
	0.202	0.012		1.526
	0.099	0.039		1.588
	0.055	0.015		0.821
	0.104	0.036		1.180
	0.132	0.009		1.118
	0.037	0.022		1.613
	0.073	0.035		1.681
	0.124	0.010		1.419
	0.024	0.024		2.493
	0.168	0.019		1.206
	0.198	0.007		1.929
	0.123	0.029		0.633
	0.113	0.022		1.152
	0.109	0.010		1.255
	0.104	0.013		1.229
	0.076	0.007		0.878
	0.036	0.012		0.549
	0.044	0.012		1.056
	0.339	0.043		2.513
	0.345	0.013		0.866
	0.136	0.016		1.325
	0.058	0.008		1.060
	0.154	0.043		0.429
	0.040	0.012		1.623
	0.055	0.004		1.516
	0.089	0.025		1.899
	0.036	0.010		0.565
	0.117	0.008		1.692
	0.148	0.024		1.409
	0.096	0.015		2.068
	0.095	0.021		0.790
	0.103	0.029		0.785
	0.134	0.028		0.726
	0.041	0.009		0.788
	0.049	0.008		1.211
	0.085	0.021		0.579
	0.043	0.020		0.824
	0.081	7.179E-4		0.135
	0.245	0.007		0.717
	0.108	0.020		0.192
	0.084	0.023		0.933
	0.319	0.011		1.210
	0.097	0.010		1.991
	0.076	0.012		2.203
	0.021	0.018		1.035
	0.116	0.004		0.221
	0.113	0.006		1.530
	0.107	0.022		3.349
	0.333	0.006		1.351
	0.121	0.014		0.262
	0.223	0.021		0.639
	0.054	0.009		0.868
	0.201	0.024		0.392
	0.203	0.026		1.866
	0.198	0.042		1.478
	0.063	0.004		1.010
	0.100	0.013		0.368
	0.200	0.045		0.135
	0.138	0.026		1.883
	0.123	0.026		0.490
	0.161	0.023		0.715
	0.103	0.010		2.712
	0.091	0.002		3.211
	0.042	0.033		2.121
	0.081	0.016		1.289
	0.087	0.040		0.515
	0.152	0.015		0.725
	0.201	0.013		0.171
	0.139	0.050		0.430
	0.392	0.007		1.109
	0.083	0.032		0.953
	0.183	0.035		0.845
	0.266	0.013		1.409
	0.272	0.083		0.248
	0.191	0.127		1.324
	0.070	0.008		0.387
	0.049	0.037		0.498
	0.045	0.037		1.033
	0.033	0.008		0.512
	0.057	0.013		0.292
	0.084	0.051		0.708
	0.069	0.016		1.288
	0.043	0.061		0.414
	0.066	0.060		1.397
	0.014	0.048		0.859
	0.027	0.020		1.239
	0.060	0.062		1.093
	0.057	0.008		0.879
	0.063	0.007		1.481
	0.129	0.074		1.153
	0.075	0.008		1.066
	0.092	0.461		0.164
	0.031	0.241		0.117
	0.049	0.129		0.709
	0.110	0.261		0.653
	0.032	0.120		1.558
	0.091	0.027		0.792
	0.055	0.185		0.876
	0.044	0.051		1.184
	0.064	0.027		0.334
	0.020	0.167		0.398
	0.128	0.083		0.921
	0.117	0.080		1.769
	0.058	0.803		0.811
	0.109	0.205		0.173
	0.128	0.492		0.198
	0.123	0.173		0.702
	0.050	0.190		0.167
	0.040	0.220		0.594
	0.029	0.181		0.322
	0.072	0.027		0.569
	0.032	0.215		1.053
	0.065	0.113		1.393
	0.063	0.137		2.351
	0.133	0.053		0.684
	0.078	0.032		0.650
	0.053	0.072		0.203
	0.078	0.058		0.464
	0.047	0.161		0.348
	0.116	0.042		1.891
	0.039	0.154		1.301
	0.030	0.028		0.763
	0.069	0.061		0.220
	0.070	0.058		0.500
	0.090	0.069		0.768
	0.113	0.067		1.217
	0.067	0.090		0.321
	0.053	0.116		1.197
	0.075	0.250		1.549
	0.096	0.120		0.232
	0.033	0.294		0.179
	0.040	0.042		0.455
	0.069	0.182		0.508
	0.032	0.202		0.484
	0.087	0.087		0.784
	0.160	0.088		0.764
	0.080	0.107		0.393
	0.107	0.047		0.410
	0.080	0.036		0.735
	0.072	0.052		0.241
	0.015	0.037		0.237
	0.024	0.043		0.180
	0.148	0.128		0.075
	0.057	0.043		0.485
	0.007	0.030		0.097
	0.051	0.126		0.970
	0.102	0.017		1.071
	0.092	0.024		0.930
	0.077	0.025		0.536
	0.063	0.040		0.896
	0.092	0.036		0.676
	0.120	0.028		0.478
	0.086	0.146		0.472
	0.043	0.127		0.628
	0.442	0.013		0.739
	0.060	0.175		0.391
	0.034	0.239		0.503
	0.032	0.045		0.374
	0.095	0.779		0.683
	0.109	0.065		0.932
	0.023	0.029		0.556
	0.050	0.205		0.497
	0.037	0.151		0.763
	0.076	0.094		0.793
	0.075	0.065		0.712
	0.090	0.043		0.770
	0.038	0.084		0.914
	0.061	2.590		0.510
	0.024	0.097		0.445
	0.055	0.024		0.779
	0.065	0.073		0.508
	0.031	0.038		0.216
	0.037	0.049		0.826
	0.014	0.293		0.020
	0.045	0.151		0.493
	0.031	0.187		0.215
	0.061	0.149		0.786
	0.066	0.072		0.055
	0.045	0.124		0.402
	0.024	0.416		0.553
	0.011	0.268		0.300
	0.021	0.148		0.163
	0.077	0.201		0.535
	0.064	0.133		0.173
	0.035	0.339		0.602
	0.039	0.441		2.526
	0.014	0.035		0.863
	0.057	0.061		0.736
	0.047	0.010		0.952
	0.028	0.008		0.779
	0.042	0.030		0.410
	0.017	0.050		0.728
	0.021	0.010		1.601
	0.060	0.031		0.490
	0.018	0.024		0.587
	0.031	0.061		0.658
	0.034	0.266		0.686
	0.041	0.372		0.538
	0.051	0.185		0.482
	0.065	0.172		0.589
	0.025	0.240		0.190
	0.021	0.189		1.002
	0.259	0.085		2.076
	0.169	0.090		0.738
	0.147	0.045		0.054
	0.083	0.078		0.440
	0.040	0.057		0.826
	0.083	0.293		0.734
	0.015	0.181		1.673
	0.074	0.126		0.522
	0.365	0.096		1.493
	0.088	0.064		0.981
	0.104	0.041		1.182
	0.080	0.084		1.126
	0.273	0.039		0.687
	0.076	0.036		0.269
	0.215	0.057		0.308
	0.015	0.033		0.358
	0.002	0.022		0.029
	0.144	0.042		1.440
	0.079	0.041		0.622
	0.014	0.020		0.354
	0.059	0.024		0.297
	0.682	0.027		1.405
	0.032	0.050		0.038
	0.163	0.059		0.106
	0.017	0.074		0.300
	0.120	0.241		0.575
	0.197	0.199		0.624
	0.229	0.119		0.263
	0.194	0.146		0.539
	0.448	0.195		0.650
	0.416	0.419		1.172
	0.145	0.287		0.377
	0.015	0.103		0.134
	0.033	0.053		0.116
	0.007	0.161		0.202
	0.021	0.055		0.283
	0.079	0.040		0.371
	0.052	0.065		0.658
	0.127	0.098		0.194
	0.129	0.182		1.319
	0.152	0.239		0.672
	0.053	0.041		0.743
	0.031	0.136		0.355
	0.046	0.013		0.907
	0.155	0.239		0.946
	0.173	0.180		1.068
	0.049	0.188		1.040
	0.074	0.189		0.419
	0.020	0.075		0.673
	0.160	0.141		0.997
	0.049	0.077		0.872
	0.136	0.078		0.374
	0.049	0.005		0.626
	0.033	0.050		1.223
	0.310	0.012		0.679
	0.093	0.026		0.814
	0.067	0.109		0.303
	0.090	0.023		0.330
	0.066	0.075		0.173
	0.345	0.353		0.108
	0.161	0.127		0.827
	0.019	0.189		0.047
	0.034	0.179		1.376
	0.028	0.054		0.910
		0.015		1.176
		0.067		1.173
		0.045		0.270
		0.067		0.058
		0.030		0.645
		0.051		0.171
		0.021		1.719
		0.034		0.482
		0.009		0.422
		0.030		0.796
		0.018		0.370
		0.017		1.435
		0.014		3.247
		0.034		2.798
		0.053		1.955
		0.016		2.494
		0.044		0.756
		0.017		1.044
		0.031		0.906
		0.092		1.181
		0.038		1.951
		0.056		0.089
		0.037		2.898
		0.051		0.450
		0.703		0.555
		0.058		0.972
		0.061		0.342
		0.115		1.964
		0.337		2.017
		0.211		1.713
		0.132		0.425
		0.053		0.097
		0.066		0.678
		0.071		0.202
		0.036		0.344
		0.068		0.338
		0.034		0.738
		0.063		0.513
		0.016		0.259
		0.024		0.481
		0.025		2.272
		0.047		3.454
		0.034		0.527
		0.075		0.914
		1.245		0.799
		0.111		0.378
		0.059		0.557
		0.014		3.172
		0.085		2.294
		0.033		0.964
		0.101		1.330
		0.072		1.053
		0.257		1.661
		0.021		1.825
		0.027		1.314
		0.032		0.541
		0.098		0.802
		0.097		0.146
		0.033		0.388
		0.043		0.813
		0.129		3.280
		0.041		2.197
		0.049		2.786
		0.046		1.881
		0.027		3.263
		0.034		1.618
		0.053		3.252
		0.042		3.052
		0.070		0.949
		0.018		1.076
		0.072		2.431
		0.012		1.868
		0.051		1.612
		0.056		1.774
		0.024		0.829
		0.072		0.640
		0.033		0.420
		0.066		1.553
		0.075		2.011
		0.073		0.214
		0.190		0.893
		0.009		2.665
		0.058		1.163
		0.068		0.944
		0.067		0.198
		0.023		0.265
		0.151		0.349
		0.030		0.458
		0.298		0.311
		0.054		2.336
		0.072		2.420
		0.030		0.097
		0.041		0.426
		0.035		0.461
		0.056		0.865
		0.069		0.115
		0.047		1.092
		0.057		0.551
		0.077		0.600
		0.252		1.033
		0.070		0.864
		0.057		2.788
		0.178		0.896
		0.261		2.750
		0.396		3.088
		0.053		0.432
		0.084		1.772
		0.051		1.164
		0.105		3.442
		0.087		1.267
		0.029		1.479
		0.058		0.412
		0.142		1.095
		0.084		1.964
		0.190		2.444
		0.076		0.932
		0.055		0.549
		0.029		0.806
		0.084		0.761
		0.053		1.420
		0.038		3.770
		0.104		4.359
		0.054		1.618
		0.057		0.124
		0.064		0.660
		0.054		0.196
		0.070		0.568
		0.045		0.430
		0.044		0.516
		0.025		0.105
		0.109		0.547
		0.034		0.564
		0.026		1.142
		0.003		0.468
		0.054		0.178
		0.005		0.362
		0.039		0.942
		0.029		0.142
		0.049		2.254
		0.018		0.861
		0.018		0.192
		0.065		2.104
		0.036		1.483
		0.056		1.353
		0.002		3.793
		0.083		1.197
		0.072		3.627
		0.069		1.927
		0.076		0.986
		0.061		2.353
		0.066		2.389
		0.025		1.055
		0.051		2.332
		0.022		0.457
		0.013		0.644
		0.015		2.087
		0.007		2.626
		0.058		2.430
		0.035		1.893
		0.100		1.970
		0.017		2.813
		0.015		0.875
		0.027		0.229
		0.051		0.423
		0.074		0.862
		0.066		1.332
		0.096		0.687
		0.092		0.480
		0.110		0.802
		0.076		1.222
		0.081		1.673
		0.055		1.370
		0.089		0.814
		0.090		2.145
		0.024		0.416
		0.037		1.805
		0.060		1.747
		0.055		2.014
		0.032		1.651
		0.038		2.365
		0.094		2.206
		0.193		0.566
		0.140		0.741
		0.069		0.917
		0.034		0.271
		0.094		0.675
		0.035		1.533
		0.047		1.547
		0.047		1.489
		0.038		2.743
		0.019		2.045
		0.021		1.019
		0.012		1.086
		0.020		1.840
		0.062		0.593
		0.128		2.116
		0.034		2.021
		0.045		1.433
		0.041		0.524
		0.008		1.770
		0.006		2.214
		0.072		2.518
		0.069		1.923
		0.059		0.968
		0.023		1.576
		0.014		1.821
		0.024		1.931
		0.037		0.714
		0.075		0.643
		0.011		1.775
		0.062		1.083
		0.071		0.903
		0.064		1.744
		0.047		0.645
		0.020		0.652
		0.123		1.488
		0.163		0.150
		0.079		0.939
		0.042		0.484
		0.051		0.018
		0.062		0.568
		0.079		0.673
		0.021		0.143
		0.083		0.076
		0.086		0.109
		0.064		0.782
		0.020		1.358
		0.014		1.467
		0.013		0.713
		0.023		0.165
		0.060		1.145
		0.103		1.397
		0.049		0.978
		0.081		0.568
		0.076		0.958
		0.039		0.722
		0.034		0.420
		0.032		0.057
		0.102		0.381
		0.116		0.567
		0.072		1.806
		0.066		0.502
		0.105		2.351
		0.104		1.567
		0.033		0.566
		0.079		0.999
		0.049		2.061
		0.057		2.674
		0.085		1.086
		0.017		0.514
		0.026		0.497
		0.042		2.891
		0.067		1.747
		0.076		1.624
		0.211		0.596
		0.025		0.291
		0.128		0.234
		0.024		0.106
		0.043		0.279
		0.083		0.401
		0.051		1.317
		0.056		0.199
		0.061		0.321
		0.015		1.494
		0.085		0.914
		0.152		1.298
		0.081		1.010
		0.104		1.124
		0.073		0.689
		0.013		0.643
		0.112		0.400
		0.034		0.137
		0.029		0.874
		0.671		1.353
		0.528		0.929
		0.185		0.709
		0.033		1.339
		0.010		1.140
		0.034		0.713
		0.043		0.640
		0.056		0.664
		0.030		0.626
		0.027		1.526
		0.020		0.286
		0.044		0.653
		0.078		0.122
		0.084		0.110
		0.030		0.295
		0.041		0.250
		0.031		0.842
		0.027		0.993
		0.046		0.596
		0.039		0.191
		0.057		0.222
		0.052		0.237
		0.011		0.406
		0.015		0.223
		0.014		1.009
		0.034		1.065
		0.113		0.146
		0.077		0.253
		0.033		2.340
		0.094		2.364
		0.073		1.670
		0.086		1.302
		0.026		1.220
		0.038		2.264
		0.049		0.578
		0.016		0.542
		0.022		2.474
		0.034		2.159
		0.094		2.354
		0.046		1.039
		0.050		0.772
		0.082		2.031
		0.045		2.424
		0.049		0.462
		0.006		0.679
		0.048		0.201
		0.016		1.271
		0.038		0.320
		0.031		0.454
		0.030		0.451
		0.015		0.427
		0.045		0.250
		0.041		0.082
		0.030		1.221
		0.023		1.884
		0.040		2.356
		0.035		2.515
		0.105		0.999
		0.967		1.255
		0.307		1.405
		0.166		0.654
		0.183		2.746
		0.084		1.932
		0.393		0.603
		0.086		1.545
		0.072		2.964
		0.081		2.215
		0.032		0.341
		0.013		1.134
		0.038		2.420
		0.125		2.946
		0.205		1.163
		0.048		1.985
		0.017		1.131
		0.021		1.374
		0.085		0.919
		0.080		1.638
		0.048		0.371
		0.022		0.399
		0.010		0.421
		0.009		0.612
		0.004		1.488
		0.002		1.233
		0.012		1.904
		0.019		1.190
		0.019		0.832
		0.012		1.996
		0.022		0.397
		0.011		1.004
		0.115		1.128
		0.084		1.756
		0.074		0.069
		0.027		0.338
		0.015		0.274
		0.064		1.247
		0.899		0.110
		0.071		1.116
		0.031		0.996
		0.020		0.097
		0.368		1.135
		0.353		0.062
		0.119		0.166
		0.045		0.030
		0.080		1.107
		0.016		1.114
		0.049		1.690
		0.030		1.430
		0.063		0.388
		0.063		0.117
		0.040		0.294
		0.282		0.318
		0.692		1.625
		0.015		1.255
		0.086		0.551
		0.044		0.508
		0.142		2.041
		0.094		1.789
		0.054		0.767
		0.072		0.226
		0.088		1.320
		0.041		0.467
		0.113		0.092
		0.041		0.423
		0.007		0.299
		0.102		0.426
		0.052		0.531
		0.183		0.522
		0.052		1.625
		0.095		2.241
		0.018		0.740
		0.062		0.272
		0.014		2.176
		0.024		1.292
		0.032		2.090
		0.046		2.504
		0.056		1.790
		0.060		0.456
		0.038		0.339
		0.025		0.386
		0.027		1.564
		0.025		1.745
		0.039		1.762
		0.093		0.139
		0.376		0.441
		0.327		0.819
		0.013		0.487
		0.139		0.173
		0.023		0.954
		0.009		0.599
		0.073		0.560
		0.032		0.427
		0.027		0.477
		0.023		1.016
		0.144		0.553
		0.034		1.403
		0.049		1.767
		0.111		2.034
		0.062		1.886
		0.097		1.706
		0.063		1.304
		0.011		2.461
		0.047		2.131
		0.190		3.195
		0.247		2.376
		0.239		2.813
		0.028		2.884
		0.126		1.358
		0.053		3.703
		0.099		2.839
		0.634		2.324
		0.176		3.203
		0.211		1.082
		0.120		0.916
		0.199		0.978
		0.055		1.751
		0.030		1.468
		0.026		1.098
		0.459		1.751
		0.058		1.714
		0.144		1.017
		0.024		1.611
		0.138		1.697
		0.226		2.580
		0.241		3.134
		0.648		2.133
		0.116		0.993
		0.082		2.861
		0.330		2.420
		0.103		3.165
		0.055		2.411
		0.216		0.961
		0.137		0.124
		0.176		0.556
		0.149		1.844
		0.072		0.428
		0.249		0.651
		0.367		1.191
		0.067		0.518
		0.103		0.348
		0.068		0.071
		0.123		0.369
		0.035		0.302
		0.062		1.989
		0.141		0.564
		0.037		0.795
		0.055		2.570
		0.417		0.407
		0.252		0.956
		0.172		1.690
		0.259		1.745
		0.090		2.246
		0.172		0.881
		0.450		0.624
		0.132		0.518
		0.069		1.529
		0.158		0.928
		0.520		0.053
		0.021		0.392
		0.187		0.375
		0.417		1.620
		0.159		0.826
		1.028		0.864
		0.066		1.656
		0.052		0.622
		0.090		0.946
		0.142		3.220
		0.101		3.860
		0.312		2.828
		0.250		5.463
		0.073		4.328
		0.003		2.476
		0.039		2.325
		2.368		2.323
		0.113		4.039
		0.064		3.092
		0.169		3.569
		0.380		2.800
		0.280		3.312
		0.077		4.252
		0.043		1.882
		0.108		1.063
		0.056		0.785
		0.144		0.218
[truncated: 5,682 more rows]

## Sheet: Fig 1c
Source Data for Fig 1c
	Turning angle (rad)						Frequency
	St1		St2			Turning angle (rad)	INV St1	NINV St1	INV St2	NINV St2
Experiment	INV	NINV	INV	NINV		-3.2	0.0377358490566038	0.0444334732164898	0.00922266139657444	0.00945378151260504
#1	-2.596	2.223	-0.341	0.477		-2.8	0.0822641509433962	0.0819550728215255	0.0131752305665349	0.0195640756302521
	-1.245	-1.748	0.120	-0.160		-2.4	0.0558490566037736	0.0555418415206122	0.0237154150197628	0.0215336134453782
	1.519	1.297	-1.414	-0.114		-2	0.0467924528301887	0.0407306837817823	0.0256916996047431	0.0269170168067227
	-2.103	1.128	2.074	-1.342		-1.6	0.0422641509433962	0.0345593680572698	0.0461133069828722	0.0304621848739496
	2.953	0.456	0.166	-0.897		-1.2	0.0490566037735849	0.0469019995062947	0.0461133069828722	0.0491071428571429
	0.356	-0.566	0.498	-2.040		-0.8	0.0566037735849057	0.0469019995062947	0.0625823451910408	0.071953781512605
	-2.880	0.080	0.854	-1.807		-0.4	0.101132075471698	0.0824487780794865	0.127140974967062	0.126706932773109
	3.123	0.548	0.879	-0.745		0	0.144905660377358	0.13848432485806	0.22068511198946	0.219669117647059
	-0.636	0.289	1.881	-3.102		0.4	0.0656603773584906	0.0789928412737596	0.131093544137022	0.134716386554622
	-2.095	-0.129	1.291	-0.799		0.8	0.0550943396226415	0.0473957047642557	0.0922266139657444	0.0833771008403361
	-0.434	-2.787	0.943	-0.145		1.2	0.0354716981132076	0.0412243890397433	0.0678524374176548	0.0560661764705882
	-0.575	1.755	1.060	0.748		1.6	0.0415094339622641	0.0372747469760553	0.044137022397892	0.0391281512605042
	2.825	1.227	1.917	0.314		2	0.0377358490566038	0.0476425573932362	0.0349143610013175	0.0372899159663866
	0.762	1.915	0.548	0.011		2.4	0.0535849056603774	0.0538138731177487	0.0283267457180501	0.0371586134453782
	-1.779	0.112	-1.044	0.412		2.8	0.0694339622641509	0.0804739570476426	0.0197628458498024	0.0258665966386555
	2.301	0.751	-0.444	0.606		3.2	0.0249056603773585	0.0412243890397433	0.0072463768115942	0.0110294117647059
	-2.578	-0.274	0.901	0.897
	-0.357	0.214	2.063	1.295
	0.634	-0.028	1.877	1.173
	2.643	0.807	0.578	1.237
	0.184	-1.122	-0.087	1.691
	-3.032	0.330	-0.268	2.723
	2.846	-0.034	-0.172	1.181
	-0.280	0.150	-0.313	1.780
	0.730	-0.049	-0.146	0.166
	-2.170	-1.437	-0.124	0.184
	2.942	-1.734	-0.563	2.328
	-3.008	2.991	-0.838	-0.461
	2.776	-0.078	-0.418	-0.644
	3.082	-0.421	-0.090	-0.714
	-0.220	-0.283	-0.113	0.082
	-2.519	0.477	-0.120	1.033
	2.979	-1.526	0.124	0.728
	0.004	1.461	0.489	0.833
	-0.210	0.169	-0.177	2.302
	0.142	-0.549	0.343	0.886
	0.174	0.172	0.274	1.014
	-0.450	-0.206	-0.005	-0.598
	-2.630	-0.197	0.121	2.328
	-2.682	0.065	0.823	0.173
	-0.646	-0.231	-2.952	2.210
	2.640	-0.254	-3.078	1.505
	-2.859	-0.525	0.795	1.716
	0.450	-0.842	1.949	1.236
	-2.225	-0.329	-1.974	0.655
	-1.618	-2.247	0.671	-1.145
	-2.473	-1.648	0.043	0.212
	-1.343	-1.967	0.042	1.200
	-3.104	-0.551	0.231	1.741
	-2.707	0.911	0.435	1.561
	0.797	2.060	0.163	1.008
	-3.115	1.910	1.643	1.428
	2.610	-0.806	0.940	1.382
	-0.257	-0.913	-0.772	0.786
	0.648	-1.145	2.757	1.202
	2.308	0.011	1.071	-1.591
	0.747	0.403	0.337	1.316
	-0.400	0.147	1.644	0.707
	0.700	0.109	1.379	-0.407
	0.177	9.885E-4	0.312	1.196
	0.330	-0.010	-0.278	1.134
	-2.343	0.147	0.065	0.455
	-0.894	-0.116	0.220	1.833
	2.724	0.159	-0.141	2.557
	-0.197	0.344	-0.545	0.828
	-2.671	-0.368	-0.788	-0.334
	2.333	-2.282	-1.448	0.687
	-0.453	-0.321	-0.519	-0.793
	-2.366	-0.246	0.016	0.330
	2.464	-2.931	-0.387	-1.028
	-0.747	1.362	0.728	1.121
	-0.584	1.706	1.814	0.342
	-0.082	0.348	0.981	0.052
	-2.871	-3.124	1.034	1.323
	0.813	-0.050	-0.331	1.289
	1.413	-0.267	-1.787	1.921
	2.006	-3.020	-1.513	1.822
	-0.610	-0.004	-1.195	1.550
	1.143	-0.036	-0.730	0.157
	2.718	-3.035	-0.667	-0.326
	-0.704	0.219	-0.839	-0.656
	1.076	-0.591	-0.811	-0.993
	-1.095	-1.156	-0.667	0.261
	0.803	-1.625	-0.725	1.156
	-0.812	0.037	0.075	0.734
	2.134	3.134	-0.345	1.995
	-2.339	0.333	0.559	0.542
	2.513	-0.333	-0.309	-0.653
	-1.764	-2.997	-0.035	-0.330
	-0.243	-0.252	0.318	0.278
	-1.881	-2.971	0.212	-0.517
	-2.890	-0.013	0.104	-2.473
	-2.979	0.168	-0.060	0.268
	0.684	0.046	2.349	1.086
	-1.516	-1.883	1.307	0.303
	-0.347	-2.779	1.184	-0.592
	-2.579	0.306	0.804	-0.320
	1.543	1.864	0.193	0.826
	-0.725	-1.842	1.027	-0.020
	-0.333	-2.881	0.199	-1.015
	-2.661	-2.706	0.379	-0.895
	2.405	-2.288	1.970	-1.397
	0.180	-1.567	1.302	-1.719
	-0.710	-0.680	1.667	-0.019
	0.796	-2.768	0.337	0.363
	-0.619	2.796	0.251	2.961
	0.611	1.584	0.676	2.157
	-0.433	-1.354	1.327	1.840
	-0.149	-0.437	0.681	0.977
	-2.967	-2.909	0.913	1.104
	-2.959	-0.204	0.950	1.009
	-2.121	-0.333	0.769	0.967
	1.860	1.081	1.071	-0.579
	0.003	2.383	1.573	-0.426
	-3.070	0.910	1.719	0.407
	2.581	-1.703	1.117	-0.195
	-0.021	2.297	0.330	-0.626
	-0.060	-1.321	0.660	-0.334
	0.932	-0.157	0.622	0.621
	-1.029	0.467	0.603	0.616
	-1.568	-0.565	0.165	0.432
	1.583	2.829	0.782	0.033
	-0.163	-1.806	0.354	-0.566
	-0.108	2.909	0.707	-0.042
	-0.290	-0.993	-0.632	-0.012
	-0.523	2.907	-2.829	0.170
	0.668	0.165	-0.863	-0.013
	-0.738	0.170	-0.175	-0.078
	-1.613	-0.268	0.467	-0.067
	-1.204	0.177	2.080	0.010
	0.428	-0.306	-0.396	-0.055
	0.398	-2.972	0.089	0.055
	-0.378	0.400	-0.717	0.014
	-0.187	-0.331	-0.558	0.170
	-0.435	0.051	-0.426	0.130
	0.092	-0.243	-0.379	0.033
	-0.575	0.308	-0.291	-0.048
	-2.135	-3.093	0.216	0.189
	2.465	2.981	2.371	0.167
	-2.369	3.136	0.739	0.165
	-2.833	0.044	-0.022	-0.131
	-0.219	-3.086	-0.044	-0.696
	-0.148	-2.949	-0.391	-0.440
	-0.060	-0.293	-1.824	-0.361
	0.030	-3.088	-0.895	0.040
	0.394	-0.276	0.003	0.271
	-0.498	-0.133	-0.314	0.833
	0.061	-3.040	-0.457	0.568
	-0.734	0.206	-0.293	-0.199
	0.573	-0.042	0.159	-0.269
	-1.177	1.166	-0.525	1.835
	-0.130	2.318	0.453	0.831
	-0.151	2.975	-1.055	0.702
	-0.943	2.965	-0.202	1.947
	2.511	0.294	0.176	0.022
	-3.046	-0.234	-0.444	-0.282
	-1.847	-0.055	-1.152	0.375
	1.804	0.812	-0.699	-0.130
	0.066	-1.073	-0.822	-0.358
	-0.965	-1.132	-0.076	-0.078
	-0.429	-1.897	-0.032	-0.468
	-1.209	1.685	-0.028	-2.858
	-0.490	-1.399	-0.495	-2.103
	1.044	-2.911	-0.157	-1.436
	0.148	-2.707	-2.576	-0.836
	-3.065	-0.643	-0.239	-1.101
	0.037	-0.768	0.220	-0.734
	0.113	1.194	-0.392	1.684
	0.133	-2.907	0.210	-0.683
	-0.191	1.776	-0.125	-0.771
	0.444	2.871	-0.291	-1.124
	-0.522	-2.505	-0.396	-0.818
	0.619	0.331	-0.213	-0.833
	-0.625	-0.910	-0.127	-0.278
	0.644	-2.141	-0.424	0.602
	0.870	2.380	0.642	-0.791
	-0.082	1.873	2.435	0.099
	1.394	2.829	0.553	0.071
	0.084	-0.776	1.007	-2.431
	0.338	-0.351	-0.046	-0.388
	-0.490	1.839	-0.118	-0.437
	-0.633	2.537	0.046	-0.304
	-0.192	-0.743	0.088	-0.021
	-0.208	-0.743	-0.213	0.125
	2.866	-2.760	-0.447	0.045
	2.653	-1.133	-0.387	0.078
	2.118	-1.712	-0.107	-0.218
	-1.007	-2.309	-0.216	-0.112
	-1.412	-0.989	0.010	-0.020
	-3.101	2.584	0.011	-0.161
	-2.104	0.404	0.828	0.262
	-0.695	0.427	1.099	0.525
	0.436	2.335	-0.998	0.533
	-0.138	2.785	-0.561	1.513
	2.784	3.085	-0.072	0.443
	1.396	1.947	0.046	0.915
	2.467	2.609	0.275	0.532
	-0.909	2.859	-0.036	1.214
	0.221	2.809	0.032	-2.205
	-2.203	0.708	-0.124	1.380
	2.094	2.641	0.371	2.049
	1.406	2.482	0.469	0.265
	-2.614	-3.125	1.609	0.112
	1.937	-2.574	0.364	1.200
	-2.752	0.135	0.391	0.173
	1.451	-0.574	0.562	0.129
	1.183	0.978	1.311	0.382
	-1.321	0.458	1.041	1.332
	1.002	1.115	0.305	0.838
	-2.396	-0.386	-0.728	1.576
	0.022	0.452	-0.563	1.303
	0.560	-0.845	-0.462	0.322
	-0.400	2.460	0.048	0.211
	-0.063	0.128	1.209	-0.294
	0.175	0.166	-1.374	-0.064
	-0.230	0.606	-0.302	-1.289
	0.215	-2.458	-0.319	-1.977
	2.639	-2.473	-0.142	0.124
	1.226	-1.453	-0.080	0.125
	2.400	1.498	-0.236	-0.057
	-0.088	-2.075	-0.198	-1.405
	-0.031	1.645	-0.206	-0.457
	0.191	1.430	-0.101	0.647
	0.059	-2.440	-0.142	-0.231
	0.987	1.384	-0.305	0.864
	-1.860	-2.726	-0.018	1.020
	1.461	2.804	-0.591	-0.690
	-0.289	1.174	-0.146	-0.292
	0.349	2.915	2.214	0.387
	-0.250	-2.615	0.610	1.052
	0.279	-1.196	-1.624	0.015
	-0.860	1.024	-3.103	-0.498
	-2.115	-0.763	-2.785	0.346
	0.665	3.004	2.264	1.183
	-0.046	-0.878	0.964	-0.424
	-0.629	0.244	-0.769	-2.335
	-0.205	-0.692	1.202	-1.416
	-0.761	0.862	0.288	-0.141
	-1.525	0.193	0.240	0.173
	2.363	-2.719	-0.085	0.087
	0.678	-2.987	-0.036	0.243
	-0.822	2.346	0.639	0.076
	-0.910	2.357	-0.185	0.081
	1.987	2.150	-0.501	-0.066
	0.012	0.947	-1.683	0.005
	-2.179	-0.992	-1.527	-0.147
	-2.844	-1.280	-1.115	-3.031
	-2.793	-1.008	-0.450	-1.052
	1.560	2.907	-0.653	-1.239
	-0.249	-2.386	-0.288	0.786
	0.380	2.720	-0.164	1.070
	0.431	2.083	-0.342	2.050
	-2.356	1.237	0.228	1.397
	2.413	0.653	-2.391	1.307
	-0.451	0.644	0.724	0.012
	-0.046	0.131	0.517	1.374
	1.933	0.852	1.518	0.205
	1.142	2.142	0.941	0.528
	1.483	1.771	0.884	2.908
	1.869	0.022	0.213	0.849
	-0.254	-0.225	0.247	0.601
	-0.438	-0.335	0.053	1.861
	0.905	1.098	0.027	1.158
	-1.019	-0.987	0.239	0.064
	-2.556	-1.348	0.236	-0.836
	-2.682	-2.836	0.735	-1.365
	-2.641	1.862	1.106	-2.545
	2.827	-0.440	0.493	-1.129
	0.192	0.049	-0.079	-1.504
	-0.162	0.165	-0.345	-1.147
	0.051	0.239	2.974	1.110
	-2.703	0.510	0.523	2.425
	-2.471	-0.329	0.017	1.056
	-2.234	0.410	-0.343	0.097
	1.237	0.727	-1.223	-0.941
	-3.012	2.540	-1.602	-0.290
	2.783	0.194	-0.376	2.851
	1.660	0.586	3.131	0.741
	-1.285	1.305	-1.279	-0.061
	-1.649	-1.381	-0.409	1.245
	1.430	2.197	2.218	1.783
	0.829	1.326	1.374	0.742
	-0.029	2.364	1.250	1.037
	0.200	1.463	1.097	1.163
	0.932	0.706	0.600	1.435
	-2.163	-0.238	0.783	0.540
	1.465	-0.223	0.595	-0.099
	1.617	-0.387	-0.378	-1.600
	3.126	-0.139	0.163	-0.734
	2.932	1.887	0.417	0.142
	-2.586	-0.605	0.145	0.431
	2.374	1.050	-0.014	1.154
	0.097	0.444	-0.753	0.404
	-0.675	-0.064	-0.533	-0.866
	0.384	0.107	-0.023	-1.584
	1.867	-0.437	-3.107	-1.850
	-1.731	0.149	0.558	-1.683
	-0.302	-0.148	-0.274	0.130
	0.391	-0.662	0.029	1.716
	-0.225	-0.099	-0.076	-0.204
	-0.535	-1.168	0.303	0.612
	-0.118	-0.993	-0.446	0.421
	-0.010	-0.954	1.981	-0.027
	-0.253	-0.501	-0.215	0.137
	-2.735	-1.096	0.114	-0.130
	1.304	0.050	0.025	2.391
	-1.643	0.020	0.226	0.277
	-0.035	-1.167	0.685	2.539
	-0.912	0.312	0.333	3.078
	0.669	-0.564	-0.360	0.050
	-0.180	-0.587	0.146	-0.285
	-0.640	0.071	0.094	0.111
	-0.440	0.974	0.989	0.625
	1.432	-2.732	-0.271	2.279
	0.207	2.311	0.856	0.968
	1.057	-1.233	0.702	0.013
	2.866	-1.743	1.149	0.205
	-0.668	-1.308	0.980	0.782
	-2.150	-0.096	-0.413	0.493
	-1.183	-0.281	-0.622	-0.208
	-2.958	-0.675	-1.088	-0.356
	-1.873	0.170	-1.757	0.533
	2.230	-0.326	-0.667	0.602
	-0.488	-1.767	-0.249	-0.362
	2.496	0.607	-0.481	0.304
	-2.200	-1.791	-0.821	0.778
	-1.077	-0.006	-0.606	-1.276
	0.254	-1.221	-0.625	0.962
	-0.339	-0.139	-0.493	1.522
	0.110	-2.665	-0.169	0.351
	-0.045	2.520	-0.118	0.591
	-3.130		-0.107	-0.346
	-2.730		0.083	1.913
	1.610		-0.054	-1.450
	0.006		-0.477	0.455
	-0.378		-0.332	0.599
	0.038		-0.293	1.933
	-0.820		0.576	-1.315
	-0.135		0.037	-0.496
	-0.731		1.009	1.565
	0.404		0.112	2.803
	-0.672		0.322	1.724
	0.337		2.309	-2.333
	0.062		0.117	0.058
	0.136		-0.023	-0.224
	2.870		0.098	-0.985
	-2.865		1.268	-0.318
	1.350		0.625	0.112
	-0.402		0.577	0.938
	-1.609		0.567	1.024
	1.210		0.545	1.086
	-1.855		0.819	1.264
	-0.530		1.538	0.169
	1.631		0.156	2.093
	1.098		0.078	1.108
	0.788		0.042	0.409
	-0.467		0.096	-0.717
	0.438		0.289	-0.004
	-0.125		0.181	0.257
	-1.806		-0.043	0.121
	-0.005		0.587	0.689
	-0.855		-0.632	0.979
	-2.654		0.411	1.164
			0.314	0.579
			0.470	1.235
			0.314	2.110
			-0.216	-0.045
			0.626	-0.006
			0.621	1.183
			1.083	1.512
			1.057	0.541
			0.141	0.503
			0.007	0.251
			-0.046	0.029
			0.028	0.537
			0.876	0.516
			0.084	-0.206
			0.445	1.828
			0.590	1.544
			0.325	0.526
			0.139	-0.088
			0.417	-0.724
			-0.034	-0.432
			0.446	-0.729
			2.012	0.452
			0.675	1.444
			0.142	0.652
			0.170	0.003
			0.257	0.751
			2.016	0.258
			0.274	0.132
			0.245	-0.289
			-0.064	-0.447
			-0.366	0.274
			-1.724	-2.945
			-2.060	0.935
			-0.687	0.975
			3.094	1.479
			1.172	0.386
			-2.501	1.135
			-2.995	0.373
			-1.014	-0.021
			0.880	0.521
			1.352	1.582
			-0.508	0.805
			0.373	1.813
			2.232	1.621
			0.873	-0.061
			1.736	-0.677
			1.205	0.104
			0.944	-1.441
			0.419	-1.408
			-0.661	-0.543
			0.603	-0.320
			1.363	0.116
			1.640	0.436
			-0.262	-0.311
			0.253	-0.198
			0.132	-0.689
			0.146	0.064
			0.022	1.973
			0.330	3.098
			0.158	0.096
			0.090	1.317
			0.204	0.862
			0.170	0.938
			-0.002	1.902
			0.582	-0.358
			0.703	2.985
			0.949	-2.956
			0.785	0.699
			1.104	0.475
			0.330	0.862
			0.245	2.348
			0.457	1.334
			0.238	1.019
			-0.060	0.309
			0.122	-0.138
			3.011	-2.533
			0.076	-0.108
			1.473	2.325
			0.229	0.525
			-0.041	0.755
			-0.033	0.379
			-0.068	0.892
			-0.135	1.456
			-0.027	0.607
			0.070	0.350
			0.285	-0.094
			-0.465	3.055
			0.302	0.585
			-0.040	0.528
			-0.232	0.432
			-0.043	1.404
			0.122	0.055
			-1.315	0.253
			0.272	-0.844
			-0.490	-0.231
			-0.104	0.020
			-0.011	0.218
			-0.422	0.290
			-0.209	2.941
			0.744	0.754
			0.397	0.439
			-0.198	-1.855
			0.671	0.648
			-0.429	1.898
			-2.013	0.490
			1.939	0.563
			-0.184	1.569
			-0.370	0.157
			-0.086	0.603
			0.138	1.444
			0.353	0.836
			-0.156	0.657
			0.193	0.501
			0.054	-0.412
			0.228	-0.550
			0.132	-0.347
			0.027	-0.380
			-0.622	-0.999
			1.364	0.043
			-0.987	-0.321
			-0.482	0.906
			0.975	-0.251
			-0.434	-0.630
			2.528	0.069
			2.056	-0.811
			0.248	-1.251
			-1.539	-1.385
			-0.046	-1.231
			-0.810	-2.274
			0.066	-0.286
			0.556	0.276
			-0.340	0.445
			-1.284	0.127
			0.427	2.276
			-0.149	0.209
			-0.419	-0.293
			-2.654	-0.132
			-0.258	-1.308
			-0.637	-1.645
			-2.331	0.388
			-1.725	-0.593
			-2.331	0.302
			0.732	-2.009
			-0.148	-0.244
			-1.482	-1.398
			1.858	-1.600
			0.832	-0.579
			-1.927	0.033
			1.333	0.147
			0.354	-0.160
			0.127	-0.048
			-0.332	0.200
			-0.137	-0.014
			-0.038	-0.215
			0.164	-0.116
			1.794	-0.641
			0.640	0.135
			2.509	0.165
			2.390	4.500E-4
			1.388	0.252
			2.051	-0.324
			-2.798	-0.198
			-1.302	0.027
			0.883	-0.073
			1.054	0.268
			2.414	-0.357
			1.626	0.463
			0.361	-0.082
			0.842	-0.256
			1.402	0.031
			2.118	-0.804
			-1.270	-0.285
			0.211	-0.697
			1.280	-1.582
			0.918	-0.807
			0.953	-0.519
			0.104	-0.825
			-1.179	0.043
			-0.218	-0.288
			-0.008	-0.483
			0.016	-0.598
			-0.048	-0.405
			-0.645	-0.419
			1.426	-1.835
			0.178	-0.754
			0.962	-0.960
			1.019	-1.713
			1.572	1.491
			0.712	0.348
			0.062	0.017
			1.028	-0.474
			0.696	-1.895
			0.478	1.010
			0.191	0.211
			0.376	-0.940
			0.005	-0.011
			-0.080	1.909
			-0.422	-0.433
			-0.229	-0.257
			-0.180	-1.275
			-0.294	1.243
			-0.995	0.626
			-0.779	-0.045
			-1.015	0.175
			-0.473	-0.864
			0.254	-0.573
			0.008	0.435
			-0.551	0.102
			-0.651	1.010
			-0.625	0.953
			-0.791	0.299
			0.166	0.363
			0.256	0.233
			0.114	-0.036
			0.074	0.063
			0.061	0.237
			-0.307	0.072
			-0.092	0.570
			-2.524	0.465
			-1.765	0.283
				0.168
				0.839
				0.485
				0.537
				1.185
				-0.033
				0.019
				0.546
				0.521
				1.650
				0.569
				1.633
				0.741
				0.557
				-0.403
				-1.686
				-0.815
				-2.377
				-2.714
				-0.984
				-1.152
				-0.943
				-1.510
				-0.991
				-0.866
				-0.883
				-0.743
				2.758
				-0.180
				-1.952
				-0.342
				-0.498
				-1.634
				-1.159
				-0.958
				-0.483
				-0.724
				-0.262
				-0.500
				-0.125
				-0.096
				-0.130
				1.218
				0.443
				1.799
				1.386
				1.269
				1.285
				0.863
				-0.359
				-0.382
				-0.442
				0.421
				-0.037
				-0.657
				-0.419
				-1.852
				-0.572
				-0.830
				-0.834
				-0.566
				-0.310
				-0.279
				-0.242
				-0.589
				-0.915
				-0.126
				3.004
				-0.554
				-2.246
				-0.301
				-0.862
				-1.248
				-1.122
				-1.463
				-1.291
				-1.100
				-0.486
				-0.631
				-0.874
				1.315
				-0.394
				-0.732
				0.677
				0.383
				-0.401
				-1.105
				0.192
				0.559
				2.636
				0.260
				-0.522
				-0.355
				-0.422
				0.043
				-0.013
				0.029
				-0.145
				-0.942
				0.516
				-0.180
				-0.162
				1.628
				0.667
				-2.777
				-0.333
				-0.896
				-0.821
				-0.559
				-0.244
				-0.576
				0.297
				-0.204
				-0.405
				-0.852
				-1.388
				-0.685
				-1.781
				-0.739
				-1.612
				0.404
				0.592
				0.310
				0.377
				0.787
				0.136
				1.801
				1.342
				2.331
				-1.977
				2.851
				-0.190
				-0.229
				-0.195
				0.603
				1.897
				0.081
				-0.525
				-0.768
				-0.860
				-0.697
				-0.533
				-0.679
				-0.945
				-0.830
				-0.814
#2	-0.226	-0.063	1.314	-2.533
	1.263	0.220	0.690	-0.866
	1.472	-0.621	1.238	-0.159
	-0.792	0.466	0.301	0.724
	-2.223	-0.382	0.218	0.021
	-0.210	-0.631	0.216	-0.351
	0.335	-0.308	0.454	-0.229
	-0.151	2.448	-0.193	-0.012
	-0.044	-0.286	-1.336	-0.078
	-0.463	0.309	-1.669	0.272
	2.717	2.914	2.080	-1.750
	0.770	0.167	-0.200	-0.328
	2.747	1.794	-0.154	0.112
	1.280	0.031	-0.220	-1.613
	-3.124	-2.450	-0.066	1.834E-4
	2.549	2.189	-0.259	-0.398
	0.170	0.051	-2.130	-0.393
	-1.157	-0.153	0.639	-0.231
	0.632	-0.143	1.447	-0.442
	-2.886	-0.200	0.734	0.013
	2.769	-0.163	0.247	-0.441
	-0.412	1.009	-0.282	-0.271
	0.301	-0.870	-1.779	-0.782
	0.158	-2.219	-3.070	-0.335
	0.009	1.806	-3.016	-0.138
	-0.060	-0.049	-1.829	-0.374
	-0.942	0.197	-1.049	-0.514
	-0.315	0.056	0.903	-0.343
	-0.111	-0.121	0.537	-0.165
	0.259	0.742	3.017	-0.427
	-0.588	-0.553	0.433	-0.554
	-1.159	3.085	0.962	-0.554
	0.855	1.892	2.449	-0.259
	-0.088	2.298	2.136	-0.529
	0.107	-1.952	1.423	-0.312
	-0.332	2.474	1.648	-0.268
	0.829	-1.870	2.240	-0.431
	-0.492	-2.736	2.040	-0.391
	-2.967	0.551	0.780	-0.789
	2.522	-2.737	3.134	-0.293
	0.207	-2.179	-1.706	-0.579
	1.644	-2.819	-1.175	-0.348
	0.519	1.520	-0.179	-0.196
	-2.468	1.550	0.068	-0.439
	0.633	-1.477	0.536	-0.337
	-3.117	-0.427	-0.274	-0.761
	-3.091	3.083	-0.508	-0.400
	0.053	0.208	-0.115	-0.618
	0.040	-0.017	-0.055	-0.309
	-2.826	-0.183	1.611	0.090
	-2.773	-3.025	-0.504	-0.253
	-0.878	3.054	0.002	-0.183
	0.110	-0.097	-0.351	-0.553
	2.529	0.463	-0.519	-0.380
	0.624	-0.469	-1.340	-0.243
	-3.141	0.406	-1.106	-0.643
	-1.330	2.147	-0.886	-0.172
	3.093	-1.371	-0.146	-0.305
	-1.815	0.642	3.104	-0.224
	2.856	-0.404	0.774	-0.320
	1.314	-0.114	0.132	-0.198
	-1.354	-0.871	2.436	-0.439
	-2.821	0.117	2.609	-0.110
	-0.175	-0.239	0.967	-0.055
	-2.672	1.161	1.089	-0.110
	-1.216	0.548	0.195	0.082
	-2.101	0.257	0.104	0.195
	0.023	-0.009	-0.115	1.028
	2.431	2.743	-0.070	0.796
	-2.746	-1.520	-0.058	2.027
	-0.795	-2.572	-0.181	1.560
	1.070	-2.416	0.125	0.554
	-0.080	2.011	-0.128	2.615
	-0.147	-0.091	-0.074	0.193
	0.025	1.833	-0.267	-0.354
	0.084	2.314	0.159	-1.942
	-0.069	1.741	-0.071	-1.074
	0.130	2.021	-0.032	-0.499
	0.036	-0.856	-0.135	0.079
	0.114	-1.000	0.076	2.282
	-0.033	1.880	0.027	-0.290
	1.909	1.155	-0.027	0.977
	-0.545	-1.910	0.019	1.986
	0.805	-2.807	-0.043	0.611
	0.591	2.228	0.028	0.101
	0.015	-2.144	-0.087	0.210
	-2.877	1.221	0.191	0.913
	-1.703	2.353	0.650	-0.574
	-1.483	-0.035	0.449	-0.164
	0.034	-2.269	0.456	-0.692
	-2.625	1.291	2.694	-2.347
	2.974	2.140	-1.531	-0.249
	-2.998	0.821	0.649	0.004
	-0.668	-1.017	-0.088	-0.185
	-0.545	-0.369	0.384	-0.440
	2.542	2.917	0.047	-0.561
	3.010	2.173	0.591	-0.086
	-1.264	-2.476	2.101	0.855
	2.404	-1.902	-1.625	-0.069
	-1.830	2.009	-0.395	0.754
	-2.895	0.617	1.412	-0.624
	-1.960	2.811	0.935	1.111
	-1.516	-2.596	1.024	0.568
	-2.176	1.704	1.168	0.255
	2.384	2.904	-1.694	0.596
	-0.006	-0.210	1.825	0.328
	-0.319	-2.427	2.043	0.211
	1.535	-2.689	2.029	0.349
	1.653	-2.399	0.808	0.508
	3.085	2.998	1.629	0.201
	-0.311	-3.083	0.749	0.507
	0.220	-0.351	0.335	-0.093
	0.214	2.983	0.164	0.739
	-0.495	2.703	1.051	0.139
	-0.290	-3.098	0.945	0.372
	1.328	1.885	1.142	0.167
	-0.362	-1.783	0.891	0.498
	-0.169	-0.573	0.603	0.693
	0.434	-2.756	2.679	2.269
	-0.568	2.865	1.483	0.310
	0.161	-1.339	1.270	-0.645
	2.412	2.064	1.007	-2.410
	-2.861	2.176	-1.089	-0.649
	-3.025	-1.396	0.051	0.489
	-3.059	-0.499	0.036	1.015
	0.583	2.797	-0.138	0.513
	-3.037	-1.571	0.363	-2.666
	3.080	-2.431	-0.286	1.496
	-0.573	3.063	-1.686	1.036
	-1.914	1.877	-1.738	0.233
	1.530	-1.773	-2.125	-0.027
	0.987	2.274	-1.487	0.194
	-0.653	-1.944	-1.026	1.237
	-0.048	-2.018	2.541	0.340
	0.101	-1.855	-0.503	0.225
	-0.405	1.725	-0.026	0.107
	0.384	1.138	0.068	0.167
	-0.100	-2.808	0.167	-0.140
	-0.099	2.096	0.491	0.242
	0.700	-0.508	0.330	0.266
	-0.538	1.130	1.264	0.381
	0.676	2.690	0.118	0.842
	-0.044	-1.782	0.884	1.114
	-0.289	0.377	-0.931	0.626
	2.883	-1.860	1.693	-1.940
	-2.281	-2.378	-0.927	1.611
	1.232	-2.780	1.830	1.090
	0.847	-2.994	-3.141	1.656
	0.487	-3.052	2.776	2.193
	2.950	-2.815	0.183	1.017
	0.403	-1.805	2.082	0.614
	-3.033	-0.187	0.040	1.186
	-0.408	-1.256	0.721	-1.510
	0.884	-0.363	-0.517	0.691
	-0.975	-2.857	-2.580	2.350
	0.613	2.856	-2.247	1.346
	-1.418	-2.400	2.898	0.523
	-2.029	-0.932	-1.670	2.050
	2.854	-3.076	-2.871	0.921
	3.075	2.828	2.763	1.505
	-2.401	-1.513	-1.141	0.771
	2.317	-1.514	0.152	1.005
	-2.992	-1.144	0.008	2.129
	-2.784	-2.024	0.057	2.009
	0.133	3.134	-0.160	1.498
	0.008	-1.940	-0.010	1.331
	0.431	-2.775	-0.190	2.322
	-1.020	-3.125	0.003	0.794
	0.653	2.998	-0.085	1.515
	0.176	-1.425	-0.172	0.828
	-0.332	-1.680	-0.256	0.562
	-0.172	-2.699	-1.643	-1.248
	0.136	2.947	0.517	-0.210
	0.186	-2.961	-0.298	-1.696
	1.541	2.878	0.034	-0.583
	0.880	3.122	-0.354	0.028
	-3.107	-2.803	-0.367	0.083
	0.616	-0.233	0.234	0.449
	-0.079	0.387	2.977	0.653
	0.974	-0.152	2.851	1.002
	0.308	-3.006	-0.010	1.051
	-2.851	0.063	0.607	1.799
	2.469	1.560	2.828	2.060
	-2.293	0.741	-2.367	1.679
	-2.753	-2.952	-2.957	0.578
	0.245	0.584	2.294	1.759
	2.268	1.471	2.981	0.526
	0.641	0.255	2.667	0.471
	-0.097	2.833	2.578	0.336
	-0.216	-0.192	2.562	-0.346
	1.737	-2.081	2.237	-0.183
	-1.837	1.907	2.449	3.023
	2.211	0.740	2.498	1.117
	-1.746	0.723	0.644	1.657
	-1.255	-1.054	1.397	0.364
	0.130	-2.618	1.725	0.286
	-0.352	0.671	2.735	-0.003
	1.526	-0.129	-1.714	2.427
	2.620	-0.078	0.635	1.889
	1.114	3.006	0.285	3.004
	0.803	-0.239	1.238	1.861
	0.179	-2.532	1.759	0.588
	0.139	0.040	-0.573	1.263
	0.039	-2.284	-1.293	1.786
	-2.362	-0.089	-1.562	1.838
	2.075	-0.835	-2.523	-0.563
	0.674	0.034	-1.611	-0.536
	3.071	-2.329	-1.853	0.017
	2.696	1.710	-2.040	-1.239
	0.518	2.369	-1.784	0.284
	-1.291	1.458	-2.500	0.616
	0.336	-2.926	-2.944	-0.171
	0.353	1.168	-3.038	1.488
	-0.614	1.668	-3.038	1.889
	-0.616	-2.260	-3.028	0.797
	2.858	-1.486	-2.960	2.666
	-1.279	-0.629	-1.997	-0.336
	-0.785	1.096	-2.350	2.146
	0.462	-2.408	-2.161	-0.186
	0.361	2.876	-1.881	-1.690
	-1.474	3.053	-2.604	1.425
	0.150	0.108	-1.699	2.849
	-1.254	-3.119	-1.859	1.607
	1.148	3.128	-2.260	2.498
	-2.762	2.344	-1.669	0.781
	-0.117	3.091	-2.075	0.257
	-2.428	-2.446	-1.609	0.173
	2.263	-3.120	-1.485	2.150
	2.902	-3.008	-1.558	1.001
	-0.499	-2.789	-0.589	0.614
	-3.071	2.212	-0.650	2.657
	-2.970	1.244	-1.281	-1.562
	-1.067	-1.151	-2.029	-1.141
	-3.072	-0.115	-1.432	-0.878
	2.260	-0.415	-0.791	-0.660
	-1.449	-0.409	-0.032	0.466
	2.514	-0.542	-0.998	-0.234
	-1.119	0.159	-2.232	-1.684
	-3.087	-0.749	-1.752	1.890
	-1.269	0.479	-0.364	0.075
	0.289	-0.023	0.070	3.035
	-0.246	1.872	-0.116	1.419
	0.458	2.690	-0.534	1.599
	-0.013	-2.962	-0.577	0.413
	-0.788	-0.951	-0.725	2.682
	1.369	0.497	-0.813	-0.894
	0.362	0.396	0.163	0.162
	-2.364	-0.386	0.300	0.816
	2.140	-0.163	0.048	0.128
	1.541	0.240	0.613	-0.889
	2.074	-0.226	0.953	-0.484
	2.956	-3.081	0.668	0.033
	-1.814	2.939	0.877	0.255
	-0.586	-0.394	1.194	2.014
	-1.223	0.329	1.698	0.276
	2.501	0.106	1.169	0.423
	1.440	-0.144	0.332	-0.204
	-0.881	-1.978	0.261	0.191
	-2.325	-1.573	-0.495	0.529
	-1.764	-2.019	-0.076	-0.115
	2.984	-1.155	0.341	-2.320
	2.040	0.808	0.411	-0.112
	3.064	3.116	-0.021	0.127
	3.028	-1.172	-0.237	-2.708
	1.010	-2.139	1.038	-1.020
	-0.673	-0.812	-0.601	1.976
	-0.996	-3.005	-2.047	0.446
	-3.119	-2.339	2.286	-2.317
	0.561	1.924	-1.653	0.913
	3.009	2.886	2.266	1.735
	2.586	-2.990	0.347	1.424
	0.660	-0.075	0.007	1.119
	1.631	2.755	-0.093	-0.064
	0.205	2.394	0.119	-1.599
	-2.140	3.137	0.018	-0.883
	1.141	2.612	0.016	-0.316
	2.677	-0.589	0.021	-1.561
	0.756	1.019	0.219	-1.062
	-1.294	2.542	-0.010	-0.762
	2.698	-2.370	0.128	-1.151
	-1.717	1.852	0.134	-1.532
	-1.256	0.188	-0.072	-0.598
	1.889	-2.685	-2.049	-1.104
	0.740	-2.783	0.220	-0.720
	0.316	2.286	0.711	-0.753
	0.194	-0.103	1.255	0.417
	0.110	0.644	0.664	0.608
	-0.640	1.602	0.199	-3.061
	1.160	1.294	-0.111	-0.128
	0.537	-2.187	0.149	-0.057
	1.682	0.406	0.953	0.124
	0.821	-1.255	0.819	0.044
	-2.616	1.977	0.651	-0.015
	-1.370	1.478	0.783	-0.105
	-2.993	-0.159	0.342	-0.074
	0.845	-0.482	-0.233	-0.041
	1.819	0.032	0.048	-0.058
	0.788	0.091	0.831	0.219
	0.581	-2.110	0.732	0.289
	-0.564	1.161	2.052	-0.075
	0.346	0.666	0.885	0.305
	-0.012	0.978	1.177	0.682
	0.084	0.264	1.283	2.707
	-0.210	-0.332	-1.044	-0.472
	3.031	0.346	-1.659	-0.338
	-3.069	-0.113	-0.498	-0.222
	-2.908	-0.341	-0.272	0.321
	2.750	0.348	-2.898	0.068
	-0.170	-0.001	-0.708	-0.798
	-0.553	0.301	-0.067	2.489
	-0.048	-0.271	-0.559	2.921
	-0.373	0.651	-0.452	0.035
	-0.259	3.044	0.037	2.985
	-0.338	-2.040	1.291	-0.474
	0.142	-1.161	0.466	2.554
	-0.397	-0.179	0.003	-0.604
	-0.351	-0.913	-0.040	0.042
	-2.243	0.999	-0.184	0.353
	2.521	2.226	-0.335	0.257
	-2.648	-1.056	0.082	-0.077
	0.222	0.107	0.148	-0.455
	2.675	0.339	-0.011	0.618
	-1.438	-0.915	-0.107	-1.333
	-1.762	1.346	1.805	0.838
	0.592	-0.728	-0.649	0.072
	2.902	-1.217	0.571	-0.048
	-1.841	-0.389	-0.782	0.078
	-0.283	0.411	-0.432	0.115
	2.714	-0.235	-0.057	0.518
	-2.736	0.325	-0.354	0.295
	0.432	-0.694	1.342	0.091
	0.185	-2.390	-1.039	0.116
	-1.586	-2.884	-0.216	-0.691
	-2.336	-1.013	1.157	-2.374
	0.181	2.816	-2.702	-0.660
	0.698	-0.356	0.698	-1.579
	2.544	-2.421	-0.962	-0.956
	-0.968	-2.532	-0.279	-0.258
	0.864	-2.642	-1.460	-0.529
	-0.281	0.205	-0.035	-0.159
	-0.710	-0.470	2.144	0.474
	-3.083	-2.184	0.846	0.393
	-2.754	0.099	1.216	2.409
	-1.841	-1.691	1.048	0.875
	-1.769	2.747	0.628	0.831
	-2.481	-1.388	0.647	1.517
	-2.871	-1.214	-0.703	0.905
	2.392	-2.423	0.528	-0.411
	2.235	-2.570	-0.100	0.227
	-3.025	-2.705	3.103	0.690
	-2.572	-2.525	2.489	2.141
	2.547	2.988	-2.878	0.460
	1.039	3.008	2.959	0.133
	-0.487	-3.127	-0.702	-0.220
	0.304	2.321	2.434	-0.060
	-1.050	-1.909	0.285	-0.810
	-2.826	-2.011	0.598	-1.074
	-2.466	1.244	-0.030	-1.260
	3.133	2.049	0.425	-0.661
	1.945	-2.514	-0.085	-0.496
	1.431	-0.507	0.056	-0.016
	-0.649	-0.638	0.030	0.942
	1.656	-2.786	-0.067	0.343
	2.984	-1.181	-0.472	0.311
	-1.536	-2.945	0.024	2.769
	-2.740	-2.912	-0.132	-0.547
	-3.048	2.861	0.014	-0.132
	-3.042	2.653	0.045	1.692
	3.033	-2.618	0.405	1.852
	3.075	0.918	-0.192	0.264
	-0.655	-1.127	0.415	-2.131
	-3.077	-1.896	0.101	-0.874
	0.071	-1.846	-0.313	2.177
	3.043	-1.859	-1.242	0.239
	-1.222	1.496		-0.503
	-2.541	-3.043		-0.350
	-3.108	0.382		-3.019
	-1.188	1.010		-1.620
	-2.379	2.461		-2.636
	1.615	-1.942		-2.611
	-2.184	-2.219		-1.730
	1.030	-3.036		-1.832
	1.188	3.118		0.429
	-0.354	-2.641		-2.858
	1.032	-2.755		1.831
	2.091	-2.726		2.311
	-0.110	-2.863		1.581
	-0.463	-2.941		0.011
	-1.646	0.450		0.918
	-1.958	1.913		0.717
	-0.276	1.101		0.740
	-0.054	-0.363		0.059
	2.425	2.377		-1.187
	2.474	3.067		-0.580
	2.855	-0.409		-2.388
	0.401	2.226		0.070
	1.835	-1.761		0.135
	-1.709	0.507		0.650
	0.311	1.157		1.275
	2.802	-0.150		0.512
	2.685	-2.750		-1.011
	0.628	-1.279		-0.688
	-0.139	0.793		0.265
	0.071	-2.815		3.114
	2.091	-1.013		0.538
	-2.786	-3.104		0.357
	2.965	0.465		-2.708
	-0.072	-2.219		-0.151
	-2.900	-3.131		-0.999
	-0.245	2.029		-1.210
	0.654	-1.696		-0.371
	-0.593	-3.131		-2.770
	-0.261	3.115		1.279
	-0.651	0.180		-1.034
	0.919	-0.164		-1.995
	2.843	-2.286		-0.710
	-2.114	-3.052		-0.630
	2.733	-2.454		-2.087
	-2.358	-1.395		-2.077
	-1.382	-1.665		-1.345
	-0.770	2.603		-3.139
	0.621	1.571		0.238
	0.013	2.041		-2.982
	0.478	-2.469		-0.947
	-0.575	3.123		-2.416
	-1.071	-2.483		-2.878
	-0.411	0.843		-0.223
	-2.237	-0.527		-3.083
	-2.759	-0.107		-2.976
	2.419	0.600		-0.273
	-1.393	-1.232		2.846
	-0.112	1.441		1.160
	-1.199	-1.943		2.303
	1.335	2.543		1.040
	-0.335	-1.132		2.381
	-2.623	-0.083		-3.136
	-2.100	0.143		-0.223
	2.567	0.216		0.169
	1.394	-0.091		2.527
	-2.948	-0.182		0.302
	2.995	0.016		1.095
	-0.030	-0.051		1.939
	1.041	0.194		2.948
	-1.000	-0.641		1.414
	3.016	-1.123		2.023
	1.470	-1.701		0.322
	-2.099	2.217		2.238
	-1.018	-2.677		1.114
	-0.023	0.645		0.710
	-2.018	-1.621		2.077
	2.721	2.865		-1.002
	2.070	2.309		-2.447
	-0.802	2.208		-2.027
	0.593	2.477		-1.871
	-0.497	1.938		1.870
	2.675	-0.999		1.337
	-2.033	2.583		1.406
	-3.012	-1.510		2.782
	0.228	-0.625		2.294
	-2.380	-0.898		1.171
	-2.921	-3.081		2.425
	-0.503	-2.979		1.682
	-2.912	0.666		1.865
	2.921	2.824		2.641
	-0.652	-3.008		1.259
	0.096	-2.492		1.757
	-2.101	1.857		1.158
	-2.639	0.154		0.790
	-3.138	-2.099		1.871
	-1.797	-0.655		2.032
	-2.759	1.815		1.447
	1.495	-1.725		1.881
	-1.199	2.449		0.548
	-2.643	1.164		0.805
	1.806	-2.615		2.104
	2.422	2.034		1.981
	-1.131	0.124		1.637
	2.878	-0.007		1.442
	2.025	-0.427		1.532
	2.483	-2.032		1.536
	-1.110	-0.225		2.001
	0.288	2.768		1.561
	-0.627	3.080		1.751
	2.029	2.935		2.341
	1.708	0.218		0.719
	1.987	3.133		2.557
	-0.040	-2.909		1.823
	1.425	-0.627		1.312
	2.779	-2.190		1.968
	-2.414	1.664		1.919
	-0.603	-0.400		2.481
	-1.536	1.772		1.356
	-2.857	-0.140		1.639
	0.532	-2.439		0.371
	-2.666	3.011		0.652
	-2.264	-1.185		1.329
	-1.609	-1.383		2.355
	2.265	-0.954		1.850
	2.361	1.899		1.642
	1.632	2.054		1.847
	3.059	-2.663		0.306
	-1.730	2.840		0.939
	2.602	-2.535		1.609
	2.832	1.627		0.344
	1.802	-1.947		1.146
	1.507	0.760		1.638
	0.986	-0.222		0.726
	1.022	-0.953		1.525
	2.203	1.406		1.645
	0.092	-1.874		2.133
	-1.505	1.366		1.190
	-2.009	1.907		1.481
	2.441	-1.414		1.518
	-3.084	2.584		2.072
	-2.215	1.644		1.542
	2.102	2.420		0.839
	2.611	-1.969		0.887
	-0.718	-2.162		0.440
	-1.050	2.281		0.816
	-2.370	2.863		0.199
	-1.471	-2.390		0.352
	2.438	-2.022		-2.406
	2.705	1.698		-0.603
	-2.325	-0.837		0.112
	-2.544	1.135		-1.333
	-1.090	0.242		0.283
	2.509	0.494		1.561
	2.937	-2.900		1.101
	2.219	-1.988		-0.235
	0.143	-2.265		-0.438
	2.837	0.199		-1.017
	-2.959	0.939		-0.385
	2.032	-1.366		-1.599
	3.139	-1.488		0.145
	-2.968	1.636		2.246
	1.361	0.631		0.636
	-0.432	-1.293		0.250
	-2.887	3.000		-2.995
	-1.805	-1.448		0.048
	3.133	-2.299		-1.286
	-0.545	-1.888		0.386
	-0.824	-2.502		-0.232
	-2.633	-0.404		-2.684
	-1.130	-0.298		-1.167
	-2.570	1.671		-0.313
	-0.110	-1.701		-1.385
	0.783	0.114		-2.099
	-1.895	0.389		-2.009
	2.080	2.500		-1.431
	2.064	-2.433		-1.943
	2.720	1.345		-0.041
	-3.094	-0.415		0.813
	-1.481	-0.969		-0.284
	2.960	0.475		-0.240
	-2.877	-1.035		0.171
	0.456	0.284		0.140
	-0.241	-0.965		-0.610
	-0.060	-2.155		-2.604
	2.575	-3.099		-2.561
	2.502	-1.336		-2.084
	0.518	-1.985		1.660
	3.083	-2.513		-0.617
	-1.767	-1.024		-0.595
	1.141	-3.077		-0.034
	2.322	-2.794		-0.069
	1.658	-2.862		-0.114
	-2.957	2.950		-0.032
	-1.189	0.059		0.200
	1.923	-0.033		-0.213
	1.378	-3.129		-0.138
	-0.863	3.139		-0.241
	-1.973	1.064		-0.524
	-2.782	-0.169		-0.211
	-2.352	-1.079		0.157
	-3.118	2.263		-0.089
	-0.405	-2.170		-0.067
	-2.458	0.742		0.152
	0.585	0.105		-0.169
	-2.375	-0.109		0.018
	1.385	0.529		0.051
	1.663	-1.286		0.094
	-2.904	0.469		-0.084
	1.762	-0.085		2.776
	-3.024	1.328		0.574
	1.628	-2.305		0.106
	-1.853	1.300		-0.298
	-1.695	-2.132		-0.070
	-3.104	1.830		0.024
	2.930	-2.130		0.761
	1.755	1.940		1.979
	2.949	-0.502		0.554
	2.909	0.230		0.056
	-0.916	-0.097		-1.200
	2.929	-0.571		-0.827
	-3.139	2.476		-2.545
	0.596	-2.434		-0.053
	1.147	1.050		0.286
	2.742	-0.892		-0.307
	-2.225	0.366		-0.045
	-2.148	-1.083		-0.731
	-1.713	0.643		0.529
	-2.468	1.115		0.144
	2.279	2.221		0.109
	1.502	2.097		0.240
	2.186	1.278		-0.204
	-2.820	2.432		0.182
	-1.547	-0.858		0.198
	-2.032	1.723		-0.013
	-2.815	0.227		0.131
	-2.658	2.573		0.111
	-2.879	2.064		0.124
	1.036	2.177		0.038
	-2.185	3.021		-0.118
	-2.440	2.747		-0.608
	2.852	-2.846		-0.357
	1.191	0.639		-1.221
	2.234	2.040		-2.883
	-1.180	2.947		-3.071
	-1.497	2.231		-1.884
	2.047	0.685		-2.462
	-2.193	-0.272		-1.139
	-2.464	2.985		-1.573
	-2.342	-2.514		-1.100
	-2.274	-0.277		-1.259
	-2.406	0.027		-1.256
	2.113	-2.967		0.008
	3.109	3.102		-0.300
	2.340	0.620		2.180
	0.573	-0.886		-0.731
	-3.101	0.024		-2.198
	-2.754	-1.206		-1.521
	2.917	2.399		-2.503
	2.559	0.177		-1.541
	3.138	-1.475		-2.888
	-1.931	-0.316		-2.929
	-2.772	0.450		-2.264
	-1.674	-0.398		2.948
	1.995	0.236		-2.687
	-1.744	-0.471		-2.491
	-0.252	-0.032		-2.041
	-0.452	-0.305		-2.879
	0.653	-1.587		-3.009
	-3.123	2.108		-1.283
	3.119	0.457		-2.892
	-1.739	-2.760		-2.794
	2.103	2.599		-1.340
	2.852	-0.145		-2.469
	-2.719	0.151		-2.698
	2.318	-0.031		3.087
	-2.406	-0.225		3.091
	-2.139	0.654		-2.944
	2.652	0.037		-2.755
	-1.259	0.216		-0.963
	-2.235	1.290		-2.826
	-2.346	1.884		-2.738
	-2.239	-2.689		-0.743
	-2.508	3.017		-2.023
	2.730	0.550		-2.113
	-0.619	0.021		-0.656
	2.360	0.101		0.053
	2.088	0.287		3.091
	-2.629	-0.102		0.021
	-0.146	-1.931		-3.030
	1.553	0.492		-2.750
	-2.602	-0.049		-2.876
	-1.624	0.033		-0.767
	2.620	0.120		-1.095
	2.906	-0.251		-2.802
	2.352	0.156		-1.402
	-2.529	-0.016		-1.360
	-1.897	-0.678		1.343
	2.746	-0.627		1.697
	-2.983	-1.096		1.320
	0.370	-0.940		1.818
	2.968	-0.020		0.303
	2.935	0.390		-0.169
	2.976	-0.549		-0.008
	2.665	0.198		0.415
	1.169	0.499		-3.135
	-1.730	-0.405		-2.850
	-2.026	0.147		3.038
	2.910	-0.096		2.662
	2.736	-0.078		2.925
	-2.748	-0.052		-2.903
	-0.072	-0.023		1.310
	3.033	-0.013		1.827
	-2.755	-0.179		0.065
	-3.009	0.094		0.088
	3.090	0.162		-1.259
	-0.165	-0.136		1.339
	-2.812	0.419		-0.020
	2.945	-2.015		0.243
	1.166	-0.441		-0.194
	1.969	-0.472		-0.480
	2.718	-0.188		0.142
	0.047	0.072		0.156
	-0.046	-0.252		-0.063
	-2.973	-0.144		-0.096
	3.080	-0.201		-0.186
	-0.189	-0.289		-0.317
	0.125	0.749		-1.339
	-1.350	-1.183		-1.027
	-2.436	-0.619		-0.056
	-2.496	1.175		-1.130
	-3.038	-0.585		-2.453
	-1.595	2.538		0.794
	1.733	-2.727		-0.131
	-0.237	-1.185		-2.423
	2.083	2.112		-0.604
	-2.019	-0.211		-0.698
	1.839	0.166		-0.529
	-2.071	-0.592		-1.187
	-2.960	-0.110		-0.623
	-0.026	-0.093		0.386
	-3.038	-0.396		-2.005
	-0.498	-1.179		-1.023
	-2.840	-0.392		-0.588
	-1.352	0.002		-2.508
	2.095	-0.037		0.829
	2.963	-0.100		-1.006
	1.933	0.614		-0.121
	0.669	3.069		-0.128
	-3.008	-2.907		0.251
	-0.299	-0.116		-1.509
	2.862	-0.354		2.661
	-2.727	0.309		1.492
	-2.772	-0.013		-1.059
	-2.864	0.579		0.073
	-0.822	-0.477		-2.910
	-2.589	-2.884		-0.346
	-2.603	2.558		0.338
	-1.227	-0.227		0.487
	-0.360	-6.022E-4		-0.088
	-2.053	-0.145		-0.148
	-2.750	-0.665		0.187
	-0.582	0.546		-0.135
	-2.471	-0.083		0.012
	-0.658	-0.495		0.157
	-0.131	-0.570		0.023
	-0.398	0.804		0.079
	0.513	0.387		-0.076
	-2.952	2.223		-0.170
	-0.500	-2.991		-0.096
	-2.990	-2.783		-0.209
	-0.101	1.765		-0.228
	0.671	0.278		-1.351
	0.027	-0.221		-1.480
	-2.518	-0.063		-0.054
	-1.438	-0.200		-1.062
	3.123	-0.627		-0.169
	0.841	0.303		-0.007
		-0.285		-0.177
		0.215		-0.030
		-0.189		-0.122
		-0.065		-0.019
		-0.011		2.658
		-0.353		-2.850
		0.475		-0.031
		-0.478		-0.250
		0.715		-0.315
		1.278		-0.148
		-2.427		-0.170
		2.400		-0.674
		1.509		2.167
		-1.924		-1.817
		-0.715		0.941
		2.144		-1.253
		0.201		-0.451
		-2.496		-0.215
		2.210		1.216
		0.046		1.420
		-0.235		-2.205
		-0.669		0.042
		1.664		-0.460
		-0.495		1.422
		1.920		-0.050
		-0.201		-1.584
		0.308		-0.239
		-0.022		1.392
		0.206		-1.134
		-0.078		-0.732
		0.385		1.422
		0.066		-0.421
		1.081		-0.244
		0.218		0.745
		0.334		-0.063
		-0.321		0.029
		0.416		-0.368
		2.306		0.036
		2.590		-0.172
		-2.069		-0.479
		-2.880		-0.412
		0.212		0.869
		0.059		0.704
		0.022		0.426
		-2.291		0.317
		2.983		1.291
		2.070		1.098
		3.039		0.792
		0.720		0.391
		0.504		0.921
		2.128		-1.753
		2.912		-1.467
		-1.051		-1.445
		2.064		-0.470
		-0.019		-1.331
		2.911		-1.867
		2.985		1.330
		-3.040		-1.925
		2.903		2.734
		-0.514		-0.009
		0.658		-0.247
		1.993		3.077
		1.862		0.584
		1.621		1.993
		0.822		1.634
		3.072		1.102
		-2.828		1.736
		-3.023		0.607
		-1.326		-0.964
		-2.322		-1.569
		2.662		-1.092
		-2.118		-1.972
		-2.352		-1.414
		2.474		-0.849
		2.701		-1.270
		0.383		-0.571
		3.127		-1.080
		-2.817		0.707
		0.236		0.622
		3.038		1.102
		2.681		-0.848
		1.296		-0.405
		-1.929		-1.080
		-2.260		-0.449
		-0.884		1.917
		3.037		-2.943
		2.162		0.222
		-2.733		0.371
		-0.328		0.818
		2.187		1.294
		1.822		0.710
		-0.057		-1.252
		-0.163		-1.850
		-2.300		3.018
		3.006		-2.381
		2.658		1.567
		0.346		0.106
		2.906		-0.281
		-0.273		-0.043
		-2.672		0.566
		0.060		-0.390
		-0.719		-0.762
		0.686		0.274
		2.946		-0.108
		-0.472		-0.439
		-2.752		-0.965
		1.151		0.546
		-0.795		0.076
		-3.127		-0.453
		-0.134		0.239
		3.112		0.003
		2.774		0.091
		2.794		-0.722
		-2.383		-0.453
		-2.258		-1.939
		2.124		-0.888
		-1.407		0.173
		-2.009		-1.788
		-2.621		-2.999
		2.576		-1.308
		-2.967		-0.089
		2.866		0.234
		0.195		0.213
		2.165		-2.777
		-2.243		-0.150
		-2.842		-0.437
		-0.902		-0.059
		-2.971		0.141
		1.277		0.373
		-3.059		2.482
		-2.794		0.777
		1.197		1.160
		-0.627		1.530
		-1.943		0.838
		-3.092		0.627
		-2.241		-0.414
		2.990		0.560
		2.615		2.634
		2.181		0.045
		-0.155		3.069
		2.013		-1.039
		2.461		-1.152
		-3.037		-0.483
		0.207		0.208
		-3.083		-2.838
		2.996		1.794
		2.935		1.379
		2.879		0.844
		2.563		1.546
		1.386		0.840
		-1.556		0.576
		-2.289		1.281
		-0.439		0.561
		1.270		0.263
		-0.251		-1.746
		2.240		-0.836
		-2.961		-0.717
		-1.032		-0.496
		-1.883		-1.097
		-0.975		-1.228
		-1.484		-0.557
		1.971		-0.125
		1.078		-1.433
		2.646		-1.099
		-3.137		-2.338
		-2.687		-1.521
		-1.193		-1.069
		-2.622		-1.385
		-3.033		-1.579
		3.108		1.600
		2.740		-0.954
		0.261		-0.006
		2.951		3.027
		2.363		-0.452
		2.673		-0.030
		2.629		1.216
		2.891		2.089
		-0.589		1.991
		1.859		2.294
		1.367		0.714
		2.808		1.087
		2.936		1.666
		0.261		2.854
		-2.989		2.074
		-0.290		0.371
		1.044		-1.537
		-2.740		-0.324
		-1.891		1.961
		-2.253		1.108
		-2.848		0.938
		-2.659		1.076
		-0.658		1.448
		0.385		0.925
		-0.753		0.547
		3.101		2.675
		-2.934		-1.532
		-0.350		-0.784
		-2.983		-0.941
		-0.446		-1.623
		-2.307		-0.851
		2.603		1.623
		3.128		0.761
		2.934		0.897
		2.845		3.050
		2.512		2.507
		-2.501		0.784
		-2.419		-1.306
		-2.699		-0.790
		-2.407		-1.791
		-0.319		-0.530
		-1.130		-0.857
		-2.992		-0.256
		0.184		-0.725
		-0.077		-0.655
		0.140		-0.266
		2.923		2.853
		-3.082		-0.682
		2.864		-0.187
		0.717		-0.281
		-0.297		-1.127
		-3.043		-0.225
		-1.220		-0.718
		-2.180		0.173
		3.077		-0.476
		-2.952		-0.474
		-1.258		-0.520
		0.916		-1.497
		1.231		-0.946
		1.317		-0.203
		0.913		-0.580
		2.624		-0.965
		2.657		-0.803
		-1.887		-0.260
		3.081		-0.215
		-0.774		0.154
		0.919		-0.114
		2.812		-0.427
		-0.091		-1.829
		3.064		0.114
		-0.113		1.291
		-3.073		1.068
		3.112		1.167
		3.131		2.028
		-0.048		1.377
		3.057		2.023
		-2.923		1.596
		-2.951		-0.107
		2.891		-0.142
		-2.184		2.448
		-0.775		0.579
		-0.183		0.587
		-2.918		0.190
		-0.010		-1.663
		3.092		-0.368
		-0.746		-0.788
		-2.450		-0.101
		2.789		-0.100
		0.504		0.358
		2.889		0.148
		-2.713		0.540
		-0.509		1.106
		-2.832		0.200
		1.297		1.300
		-1.911		0.154
		-2.701		0.197
		3.021		1.667
		3.039		1.170
		-0.076		0.872
		-2.247		1.203
		-1.346		2.028
		1.842		0.594
		-1.171		2.766
		-0.159		0.355
		3.034		0.871
		0.580		0.531
		-2.500		1.041
		-3.015		0.962
		2.219		0.136
		2.705		-2.093
		0.731		0.635
		-3.077		1.161
		-2.177		1.677
		1.684		-3.053
		0.081		-0.107
		2.887		1.174
		2.910		0.905
		-2.716		-0.472
		-0.256		-0.296
		1.994		-0.435
		-2.091		0.572
		0.758		1.038
		2.621		0.303
		-0.259		0.197
		2.990		0.297
		-0.278		-0.192
		-0.516		-0.386
		-1.719		-2.278
		0.046		-1.798
		-0.319		-2.074
		-2.895		0.244
		-0.637		0.607
		-2.400		0.910
		-3.012		0.893
		3.086		1.275
		2.375		0.229
		-0.178		0.137
		2.780		-0.575
		-2.212		-0.608
		-2.846		0.168
		-1.538		2.107
		-1.747		1.373
		3.055		1.559
		-3.008		1.562
		-3.065		2.840
		2.530		1.201
		1.264		2.572
		3.109		1.212
		-0.800		1.070
		1.416		-1.017
		1.811		-0.515
		-0.980		3.122
		-2.299		0.063
		-2.365		0.262
		2.060		-0.006
		2.149		0.504
		2.646		0.245
		-1.842		0.102
		0.770		0.337
		0.562		0.543
		2.219		1.739
		-2.880		-0.400
		2.737		-0.256
		-2.899		0.848
		0.248		2.953
		-0.683		-0.579
		1.451		-1.181
		0.070		1.039
		3.106		1.796
		-3.059		-1.364
		-2.330		2.172
		1.295		-0.920
		1.262		2.272
		-0.013		1.746
		-0.376		1.227
		-2.707		1.309
		-0.850		1.325
		2.149		0.924
		-2.866		1.548
		-2.752		1.093
		0.589		1.839
		0.946		0.304
		1.587		0.996
		-1.853		2.061
		-1.115		2.056
		-1.190		1.244
		1.429		1.533
		0.066		2.309
		-2.226		0.705
		1.854		1.947
		2.153		0.415
		1.648		1.072
		-0.121		-2.201
		0.464		-0.780
		2.862		-2.354
		-0.259		-2.859
		-2.524		-0.027
		-0.753		-0.014
		0.505		-2.842
		-2.769		-0.345
		-0.269		0.144
		2.205		-0.150
		-2.868		-0.112
		3.114		0.397
		0.726		2.913
		-3.084		-0.117
		2.748		-0.169
		3.010		-3.121
		0.134		0.254
		2.768		0.202
		0.721		-0.094
		3.079		0.182
		-2.926		0.120
		2.894		3.084
		-0.085		-2.664
		0.651		1.641
		2.767		2.215
		-2.694		0.582
		2.600		0.251
		-0.201		1.465
		-0.108		0.012
		0.158		2.163
		-0.079		-3.035
		0.508		0.788
		2.897		0.091
		2.636		-0.152
		-2.657		-1.094
		1.739		1.990
		0.915		0.421
		2.822		0.636
		-2.693		1.698
		0.113		1.423
		0.333		1.094
		-0.482		1.223
		3.094		-1.655
		-1.706		-0.258
		2.264		-0.723
		2.805		-0.205
		0.203		-0.047
		-3.087		-0.159
		2.564		-1.184
		2.968		-1.127
		1.044		-1.274
		-1.237		-0.894
		0.683		-0.390
		3.000		0.367
		3.081		-1.572
		-3.100		-0.139
		0.827		-0.259
		-0.811		1.868
		-2.683		-0.279
		1.364		-2.794
		-0.985		0.794
		-2.158		0.524
		0.001		0.269
		1.650		2.870
		1.363		0.384
		-2.883		0.540
		0.292		0.295
		-1.916		0.985
		-0.042		1.896
		-2.856		0.718
		-2.580		0.836
		-1.131		2.196
		-2.863		-0.809
		-1.327		-0.232
		-2.096		-0.018
		-2.345		-0.110
		-2.245		-0.042
		1.666		-0.506
		2.130		-1.974
		-2.781		-0.192
		0.500		-0.026
		2.771		-0.021
		0.518		0.072
		-2.763		-0.412
		-0.263		-0.064
		-0.524		1.080
		-2.803		-1.317
		-0.840		-1.407
		-2.243		0.949
		-2.407		1.152
		-2.994		1.634
		1.612		0.507
		1.548		-0.496
		-1.064		0.011
		0.422		0.024
		-0.756		-0.071
		1.074		0.853
		-0.594		1.224
		-1.040		-0.103
		-0.469		-0.254
		0.369		-0.165
		-0.258		-0.015
		0.426		0.036
		-0.485		-0.057
		0.410		-0.656
		-0.567		-0.431
		0.187		0.065
		-0.277		-0.330
		0.803		-0.290
		-1.434		0.032
		1.119		1.901
		-1.355		0.167
		-2.845		-0.802
		2.477		-0.859
		1.229		0.012
		0.254		2.237
		-2.613		-1.552
		2.468		0.409
		0.755		1.087
		-1.215		-1.692
		1.231		0.273
		-2.592		0.966
		1.687		0.670
		1.092		0.823
		1.096		2.647
		0.516		-1.751
		1.259		0.540
		-0.495		0.301
		-2.895		-1.321
		-0.861		0.323
		0.870		2.926
		0.007		-1.705
		-1.951		-1.102
		-1.811		-0.895
		-2.631		-0.732
		2.063		-0.427
		-1.338		-0.826
		-0.460		-0.149
		-2.697		0.093
		-3.105		-0.045
		-0.033		0.051
		-0.075		0.185
		-2.897		0.987
		2.949		1.210
		-0.282		1.040
		-2.544		1.205
		-2.069		0.796
		-3.023		1.729
		2.650		1.616
		1.958		-0.126
		2.231		-0.049
		3.050		0.122
		2.648		-0.050
		-0.681		-2.414
		-0.411		-0.462
[truncated: 5,682 more rows]

## Sheet: Fig 1d
Source Data for Fig 1d
	Distance to BV skeleton (µm)
	St1		St2
Experiment	INV	NINV	INV	NINV
#1	5.275	45.621	6.149	37.273
	5.313	45.666	4.537	32.649
	1.421	46.769	4.016	26.652
	1.421	46.971	4.088	21.317
	1.43	17.957	0.409	22.228
	1.355	18.076	3.971	24.664
	1.746	18.055	10.941	24.559
	1.838	18.045	7.903	17.287
	3.804	26.19	6.094	14.015
	3.911	26.394	8.931	15.971
	3.948	26.582	11.92	14.667
	3.964	26.54	10.376	12.897
	3.954	26.539	8.533	20.883
	4.03	26.614	8.117	24.212
	4.032	26.615	5.646	19.934
	4.076	26.593	7.028	16.262
	4.051	26.483	6.842	19.801
	4.129	26.378	8.682	29.47
	4.159	26.249	9.454	32.358
	4.234	26.121	7.589	28.224
	4.199	26.056	5.493	23.169
	4.147	26.024	3.596	25.25
	4.21	25.854	0.517	25.412
	4.067	25.43	1.236	23.312
	1.445	25.267	0.396	21.649
	1.08	25.172	1.266	22.545
	1.043	25.2	3.167	21.662
	1.055	25.286	3.695	30.684
	1.02	25.177	3.118	38.309
	1.101	25.102	2.726	44.725
	1.04	25.092	2.465	46.565
	1.106	25.098	2.213	45.087
	1.157	25.078	1.566	38.784
	1.015	25.172	1.239	35.327
	0.907	25.151	0.764	35.561
	0.809	19.537	1.436	45.604
	0.678	19.344	2.103	33.077
	0.597	19.159	1.71	31.826
	0.476	19.071	1.027	28.189
	0.522	19.058	0.853	30.459
	0.494	19.024	2.313	34.092
	0.365	19.228	0.395	32.96
	0.389	19.714	2.166	28.709
	0.274	20.175	2.622	30.891
	0.085	21.784	2.313	32.573
	0.227	22.135	3.466	34.946
	0.224	21.748	3.616	36.542
	0.14	21.381	3.766	38.951
	0.186	21.728	2.735	40.712
	0.107	21.782	9.533	41.727
	0.236	4.887	8.652	37.058
	0.227	5.55	7.951	35.089
	0.325	5.784	3.226	36.957
	0.25	6.35	3.37	38.293
	0.312	6.575	2.233	39.466
	0.25	23.881	11.455	39.082
	0.195	24.3	11.311	40.463
	0.344	24.467	7.548	39.851
	0.567	24.821	4.368	37.996
	3.878	22.513	6.491	35.582
	3.714	21.948	10.057	31.55
	3.597	21.534	10.437	31.046
	3.718	20.957	12.469	32.795
	3.981	20.435	12.798	35.752
	0.55	19.859	13.129	27.041
	0.224	19.703	12.812	24.32
	0.067	19.393	4.391	23.989
	1.869	19.364	0.853	23.825
	2.277	19.769	0.713	23.653
	1.513	19.967	1.155	23.121
	2.905	18.655	0.422	22.867
	3.022	18.661	2.331	19.946
	2.942	17.899	9.706	16.734
	2.909	17.652	7.885	25.548
	2.896	17.69	5.726	35.337
	2.68	18.018	4.397	35.984
	2.56	18.785	6.977	26.343
	2.83	18.445	9.574	29.884
	3.13	17.817	5.211	40.477
	3.181	17.657	1.63	33.898
	0.832	18.139	1.52	28.324
	0.936	18.439	3.357	30.249
	1.201	18.609	2.965	31.405
	1.425	18.714	0.233	28.666
	1.836	17.96	1.267	20.108
	2.145	17.75	1.114	19.257
	2.15	18.47	1.203	28.661
	2.332	18.564	1.248	35.58
	2.371	18.632	1.897	32.789
	2.455	18.292	1.911	30.613
	3.151	17.709	1.909	26.801
	2.517	17.987	2.024	24.113
	2.781	18.521	0.658	28.17
	2.621	9.515	0.419	27.931
	2.338	9.464	12.162	25.195
	4.248	9.485	5.808	23.897
	4.36	9.451	7.867	22.207
	4.236	20.738	14.957	20.934
	3.97	20.466	20.655	15.383
	3.863	20.348	22.344	4.257
	0.27	20.621	24.605	1.039
	0.869	15.126	25.665	6.303
	0.388	15.755	22.747	14.56
	0.748	16.798	22.364	12.012
	0.827	16.199	30.049	10.994
	1.467	16.412	26.691	9.781
	1.611	14.009	19.412	12.501
	1.788	14.135	12.841	9.121
	2.892	13.937	6.769	10.988
	3.145	13.375	7.438	17.72
	2.907	13.388	8.805	19.869
	3.134	13.886	10.807	11.911
	3.061	14.067	11.951	6.73
	3.24	14.134	7.587	2.967
	3.353	13.818	2.291	1.618
	3.21	13.777	5.4	6.875
	3.301	13.402	11.356	9.113
	3.368	13.478	13.278	8.894
	3.382	13.233	13.368	4.729
	3.396	12.42	9.668	4.62
	3.401	3.995	5.046	5.728
	3.285	3.947	2.965	8.446
	3.302	4.006	1.946	11.462
	3.334	31.733	1.067	12.086
	3.348	31.353	0.562	13.519
	3.291	29.143	0.193	14.388
	3.248	29.72	2.027	16.417
	4.719	29.931	3.834	17.358
	4.677	30.093	6.499	17.927
	5.364	30.332	8.508	18.208
	5.209	30.505	5.06	19.071
	5.108	30.776	3.83	19.464
	5.227	30.068	2.852	20.123
	5.245	30.075	4.288	20.555
	5.072	29.9	7.227	21.388
	4.719	29.626	3.191	22.573
	4.387	29.537	0.653	25.071
	0.779	29.5	3.816	24.785
	0.228	29.527	5.919	24.064
	0.76	29.453	6.28	22.787
	0.388	29.487	2.595	21.836
	0.265	29.581	1.773	22.197
	0.754	29.526	2.602	23.685
	0.998	29.516	1.339	26.493
	1.368	29.605	2.762	27.692
	1.673	29.572	2.775	27.829
	1.764	29.531	2.837	28.892
	1.819	29.417	2.921	33.483
	1.965	29.599	1.779	35.015
	1.988	29.776	2.159	4.516
	2.082	30.038	0.918	1.672
	2.025	29.954	1.866	9.531
	2.766	29.945	0.59	17.487
	3.311	29.993	1.48	17.656
	3.529	29.926	3.55	9.306
	3.555	29.912	2.702	6.555
	5.055	29.599	2.504	6.131
	5.103	29.551	2.569	5.932
	15.657	29.625	2.253	6.044
	15.744	29.481	1.536	5.288
	15.867	29.411	0.251	4.646
	8.53	29.628	1.939	3.833
	8.72	29.565	3.583	7.515
	8.834	19.75	3.9	10.862
	8.857	19.633	4.081	5.553
	8.721	19.649	2.254	4.287
	8.897	20.495	1.434	3.91
	3.864	20.758	3.329	4.002
	3.877	20.929	2.744	1.705
	3.88	20.847	2.649	0.703
	3.886	21.178	2.295	2.05
	3.835	20.889	1.422	6.207
	4.015	20.997	1.014	11.758
	3.996	22.637	4.137	10.661
	4.102	22.766	4.873	10.28
	4.101	22.48	4.992	10.132
	4.061	23.313	5.119	9.838
	3.968	23.105	3.62	8.72
	3.649	23.119	34.439	7.337
	3.221	23.058	42.599	9.908
	3.16	22.874	51.437	9.811
	2.846	22.897	61.012	9.92
	1.937	22.859	63.739	10.956
	0.96	23.159	50.439	12.357
	0.727	23.671	43.153	14.096
	0.514	23.204	39.856	15.346
	0.44	23.012	37.352	16.595
	0.714	23.351	35.828	17.582
	1.108	23.361	35.425	17.832
	1.079	23.019	34.001	18.039
	1.078	23.577	33.405	18.131
	1.821	23.935	28.483	19.466
	2.169	24.233	24.917	23.651
	3.294	23.94	22.149	24.405
	3.371	24.306	20.75	24.494
	3.291	24.159	20.609	24.075
	3.046	24.233	20.181	21.621
	3.515	24.501	17.158	19.891
	3.569	24.045	14.412	19.478
	3.647	24.148	7.234	18.238
	3.391	24.251	1.154	17.672
	3.455	23.783	5.49	18.332
	3.828	24.426	11.541	20.326
	3.292	24.029	12.967	25.047
	3.611	24.159	12.82	24.552
	3.42	24.423	8.653	19.795
	1.85	25.064	5.837	19.227
	1.542	28.721	4.814	19.526
	1.814	29.059	7.317	19.237
	1.855	28.885	10.401	21.253
	3.975	28.776	9.266	22.054
	4.043	27.98	7.551	21.47
	4.101	28.168	6.677	17.234
	0.923	27.62	5.904	15.434
	1.349	27.308	5.911	12.299
	1.532	26.992	5.264	10.6
	1.747	27.072	3.778	9.2
	1.877	26.715	3.135	11.888
	1.825	26.922	2.19	14.768
	1.801	26.942	0.298	16.898
	2.007	27.05	4.382	19.929
	2.257	26.894	3.056	19.314
	2.491	27.301	1.264	19.722
	2.792	27.441	1.316	16.688
	1.729	27.597	4.34	15.613
	1.498	28.779	5.02	13.245
	1.441	28.346	3.879	11.652
	1.18	28.678	0.634	5.474
	0.499	28.922	3.918	4.379
	4.84	28.641	3.256	3.771
	5.585	28.646	1.194	2.907
	5.868	28.697	0.355	0.588
	5.893	28.716	2.016	4.228
	5.799	29.146	1.805	7.155
	5.398	28.616	2.967	2.225
	4.498	27.882	3.449	2.186
	3.824	26.912	3.765	7.462
	3.363	26.823	3.524	6.763
	2.929	26.044	2.889	2.591
	3.035	25.332	3.243	1.878
	3.18	25.66	5.269	1.393
	2.115	25.416	6.968	0.979
	2.349	25.7	1.588	1.036
	2.297	25.501	2.065	0.95
	2.46	25.461	0.941	0.917
	2.057	25.494	4.686	0.928
	2.242	25.216	2.442	0.293
	1.81	8.188	0.633	0.39
	2.027	7.679	1.557	0.354
	1.647	7.859	0.529	0.255
	1.565	7.71	2.001	3.405
	1.368	7.745	3.538	1.04
	1.113	1.233	1.6	3.373
	1.173	1.371	0.639	2.451
	0.823	1.537	2.897	3.798
	0.762	1.61	0.603	5.186
	0.309	1.654	1.298	4.865
	0.291	1.588	2.267	2.914
	0.342	1.538	4.726	1.329
	0.395	2.148	4.805	6.424
	0.262	4.094	4.315	14.76
	0.263	3.89	3.274	15.954
	0.324	3.682	2.834	7.697
	0.224	3.691	2.603	4.981
	0.205	3.603	2.052	2.407
	0.173	3.596	0.333	0.467
	0.375	3.638	2.241	1.603
	0.335	3.643	2.773	6.214
	0.585	3.7	2.631	3.239
	0.633	1.338	2.016	3.891
	0.762	1.651	2.977	1.282
	1.074	1.95	2.151	2.526
	0.98	2.298	2.497	1.538
	1.043	2.741	2.879	4.752
	1.141	3.263	2.873	10.182
	1.448	9.706	2.693	13.569
	1.36	8.872	1.948	14.567
	1.588	8.481	2.786	14.824
	1.586	8.171	2.35	9.649
	1.984	9.123	0.75	8.577
	2.002	9.095	7.522	2.843
	2.439	9.743	6.202	6.114
	3.732	9.751	4.746	13.953
	3.608	8.32	2.974	18.421
	3.499	8.625	6.303	16.801
	3.431	9.881	11.451	12.763
	3.458	10.302	12.395	11.033
	3.416	11.245	13.549	8.699
	3.336	11.646	16.497	4.402
	3.445	11.723	18.373	6.968
	3.31	11.891	21.827	6.45
	3.393	11.949	23.978	1.561
	3.557	12.391	25.382	8.538
	3.306	12.465	29.63	16.716
	3.367	12.706	32.084	20.542
	3.398	12.934	33.992	16.501
	3.225	13.574	28.354	11.328
	3.243	13.815	22.486	16.878
	3.274	14.224	14.099	17.494
	3.279	15.168	8.206	10.844
	3.391	15.925	0.78	9.437
	3.49	16.425	4.143	9.653
	3.746	16.429	5.839	14.648
	3.817	14.847	6.164	19.434
	3.027	13.526	7.485	20.824
	3.299	13.32	8.548	21.071
	3.28	13.243	7.763	21.318
	3.513	12.918	6.207	20.448
	3.901	13.136	5.915	20.925
	4.088	13.327	7.447	20.5
	3.55	14.029	7.108	18.432
	3.918	17.88	5.621	18.145
	3.952	18.192	2.882	15.028
	3.964	19.054	2.874	11.553
	4.003	18.52	2.805	9.895
	4.141	19.162	3.183	16.819
	4.118	19.02	6.376	23.919
	2.133	19.017	7.537	27.225
	2.237	18.732	5.326	25.758
	2.123	18.155	3.142	20.94
	2.196	16.64	2.245	14.098
	2.194	17.325	4.536	11.553
	2.089	17.778	5.957	6.325
	3.209	17.904	5.898	0.427
	3.146	17.757	5.593	4.486
	3.222	17.728	4.966	12.557
	3.218	17.473	3.647	15.042
	13.867	17.17	1.251	11.901
	14.023	7.537	0.9	13.779
	14.033	7.355	0.992	18.931
	14.12	7.727	1.573	19.915
	14.153		2.06	21.428
	4.453		2.807	22.038
	4.634		3.315	15.79
	2.727		3.422	14.226
	3.111		2.73	11.398
	3.327		2.47	11.869
	3.429		5.77	12.519
	3.366		1.651	16.559
	3.248		1.033	16.815
	2.954		1.266	22.155
	2.852		3.019	17.891
	4.354		4.209	12.212
	5.096		2.349	11.759
	5.352		1.054	9.633
	5.562		0.249	6.025
	5.472		3.129	10.799
	5.61		2.975	14.252
	5.603		0.302	16.719
	5.611		1.786	13.809
	5.656		3.73	9.294
	1.002		3.966	9.421
	0.743		3.876	10.13
	0.542		2.908	10.433
	0.413		2.114	9.643
	0.31		1.263	1.409
	4.147		0.079	2.188
	4.129		1.367	3.58
	4.172		2.557	1.113
	4.198		3.456	5.419
	5.419		4.137	11.866
	5.496		4.162	14.629
	5.698		4.447	18.067
			4.605	13.856
			4.453	9.539
			3.406	8.558
			2.652	13.102
			0.438	19.53
			1.998	24.002
			4.508	26.196
			3.675	22.699
			2.687	19.582
			1.763	13.415
			0.172	11.45
			2.132	7.127
			3.245	4.195
			3.69	4.146
			4.597	1.196
			4.579	3.968
			2.27	5.801
			0.416	0.766
			0.988	7.667
			1.918	2.683
			4.335	4.839
			5.842	13.702
			2.267	22.261
			0.238	16.905
			2.662	5.895
			3.712	3.171
			4.024	1.915
			0.804	1.493
			2.377	1.106
			3.375	0.313
			3.339	0.767
			2.072	1.054
			2.362	0.738
			2.268	0.609
			1.184	1.969
			1.902	3.915
			1.629	3.876
			2.054	3.039
			2.172	2.444
			0.254	1.008
			1.006	3.41
			3.142	1.703
			3.59	1.705
			3.801	1.705
			0.835	8.67
			0.523	19.506
			2.981	25.768
			3.302	30.955
			0.486	27.739
			1.968	18.744
			2.524	17.019
			2.728	16.606
			6.717	14.783
			3.77	0.441
			2.811	2.027
			3.083	1.184
			3.323	3.552
			3.491	4.858
			2.559	0.803
			1.285	0.368
			0.291	1.848
			1.307	3.975
			1.61	2.061
			2.053	4.308
			2.442	4.414
			2.493	4.252
			0.597	4.22
			2.184	4.149
			3.311	0.992
			2.927	2.3
			1.482	3.434
			0.447	2.331
			1.28	11.012
			1.876	10.403
			2.378	9.358
			2.739	8.39
			4.444	14.626
			4.953	22.604
			4.972	22.345
			4.504	16.304
			4.331	15.623
			3.975	14.988
			3.894	12.853
			3.773	21.843
			3.881	28.055
			3.671	29.279
			3.508	31.168
			3.692	33.155
			3.61	39.664
			3.962	32.377
			2.957	25.46
			1.422	26.525
			4.033	28.304
			1.79	29.372
			0.559	29.828
			0.25	32.029
			0.721	37.682
			1.272	38.981
			2.383	39.19
			10.789	35.443
			10.828	36.086
			12.274	37.267
			12.454	32.58
			13.449	27.73
			13.96	30.752
			13.673	31.752
			14.106	32.101
			14.45	32.651
			14.325	31.758
			13.57	25.279
			13.513	23.922
			13.599	22.322
			13.648	23.14
			13.822	23.621
			13.023	24.876
			13.606	24.039
			13.859	22.595
			12.547	21.904
			12.785	25.236
			12.407	22.27
			12.379	20.6
			13.818	12.059
			13.526	7.243
			13.524	5.937
			12.533	5.163
			15.01	8.151
			16.244	19.485
			16.421	19.998
			16.903	17.18
			14.57	19.464
			11.509	23.022
			10.567	25.151
			6.038	24.748
			4.558	23.965
			3.627	23.141
			2.438	22.195
			2.187	22.092
			2.745	21.564
			3.463	20.092
			3.06	22.335
			1.576	22.102
			2.945	22.97
			0.623	23.34
			1.289	29.704
			1.157	32.061
			2.006	28.132
			0.803	23.384
			1.15	19.001
			1.071	13.693
			0.395	10.449
			1.888	6.981
			2.617	5.629
			1.54	4.46
			1.034	3.202
			2.288	2.196
			5.808	1.646
			7.73	1.771
			9.659	1.761
			4.758	1.709
			5.299	2.712
			8.239	3.045
			4.509	3.605
			5.142	4.401
			2.787	5.789
			3.262	7.99
			9.786	8.674
			5.121	9.215
			3.846	9.866
			3.154	13.058
			4.254	17.413
			9.051	25.238
			3.75	28.625
			3.892	31.298
			4.402	34.282
			0.387	32.667
			1.959	30.467
			1.48	29.709
			1.84	29.135
			0.762	28.827
			2.389	28.657
			3.854	28.93
			4.361	29.606
			5.17	30.369
			8.589	31.363
			8.284	30.231
			2.284	28.414
			0.62	26.647
			0.925	29.286
			0.895	29.053
			1.513	27.05
			2.35	25.73
			2.224	25.007
			1.661	24.754
			0.754	22.396
			0.449	21.962
			1.435	19.526
			0.276	17.065
			1.989	17.489
			2.355	17.048
			2.615	15.755
			2.552	10.571
			2.096	10.096
			0.4	10.734
			4.404	10.858
			4.307	11.015
			4.103	10.012
			3.528	7.74
			3.427	7.104
			3.043	3.371
			0.174	0.89
			3.718	0.482
			3.442	0.307
			2.31	0.3
			0.746	0.629
			2.484	0.788
			4.714	2.258
			4.603	4.331
			0.484	5.918
			3.161	6.772
			0.978	7.466
				7.5
				7.306
				5.125
				2.591
				1.17
				1.2
				1.234
				1.241
				1.932
				3.809
				4.158
				3.838
				2.318
				0.912
				0.758
				1.856
				3.511
				4.217
				1.404
				2.072
				2.777
				1.3
				0.985
				0.86
				0.146
				1.753
				2.626
				0.743
				2.44
				4.424
				5.089
				4.807
				3.549
				2.151
				3.643
				4.909
				5.311
				5.591
				6.199
				6.148
				5.836
				4.713
				3.749
				1.504
				0.704
				0.981
				1.818
				3.291
				0.342
				3.201
				3.493
				7.58
				8.627
				8.914
				14.286
				15.639
				18.855
				15.893
				14.745
				14.711
				17.08
				17.28
				15.581
				14.746
				14.182
				14.176
				16.664
				20.113
				13.654
				11.626
				13.673
				17.196
				19.524
				22.191
				22.117
				15.528
				15.409
				16.079
				19.018
				19.521
				20.587
				29.242
				26.887
				25.937
				22.623
				16.603
				14.206
				15.349
				16.438
				13.457
				13.333
				15.294
				13.374
				12.159
				10.596
				8.529
				7.192
				4.962
				4.165
				2.969
				0.215
				2.06
				2.302
				2.61
				2.519
				3.164
				3.167
				2.385
				5.844
				8.794
				9.865
				10.347
				14.113
				16.065
				14.907
				11.356
				10.929
				11.384
				17.387
				20.844
				13.916
				6.763
				6.417
				10.904
				13.103
				14.216
				14.766
				13.731
				12.541
				14.16
				13.329
				14.337
				16.809
				24.136
				16.371
				16.131
				21.923
				25.943
				32.531
				37.118
				38.34
				39.988
				33.651
				26.829
				26.042
				27.022
#2	6.512	48.381	12.357	49.139
	6.808	48.61	22.555	48.166
	6.746	48.773	30.965	50.635
	7.667	48.877	28.455	51.382
	7.992	49.005	24.181	48.05
	7.912	49.407	12.183	43.281
	7.65	49.296	5.882	37.014
	7.451	51.82	5.974	32.989
	7.148	51.546	5.658	31.327
	1.47	51.029	4.909	30.158
	1.576	50.295	5.034	28.323
	1.553	31.605	1.789	28.72
	1.104	31.778	0.753	30.864
	1.248	31.494	2.699	28.766
	1.01	33.67	3.624	30.059
	1.268	33.68	4.098	30.776
	1.362	33.085	4.843	32.086
	1.476	33.147	1.088	31.748
	1.659	33.466	0.263	32.858
	1.681	33.824	32.037	34.226
	1.681	34.256	28.036	34.462
	1.779	34.807	19.839	35.667
	1.899	34.811	10.815	44.005
	2.013	35.173	6.65	49.773
	2.257	35.173	11.736	50.277
	2.55	35.337	8.068	48.01
	6.717	25.227	15.53	43.299
	6.519	25.177	17.842	40.392
	6.298	25.128	18.895	36.622
	5.962	25.118	19.702	34.787
	5.844	25.023	17.508	29.334
	5.594	24.891	17.21	27.884
	5.586	24.948	14.086	29.809
	5.497	24.988	22.574	31
	5.458	24.793	17.119	30.773
	5.334	24.882	18.266	32.836
	5.269	24.756	17.427	34.497
	5.2	24.774	22.216	37.342
	5.021	24.784	14.015	49.446
	5.087	24.821	9.112	50.374
	5.065	24.625	12.007	45.281
	5.026	24.737	12.544	41.371
	4.995	24.687	6.52	38.054
	4.991	24.736	0.685	34.087
	4.974	24.771	1.188	31.571
	4.077	24.903	4.1	27.918
	5	25.027	6.347	29.738
	4.952	24.613	4.507	30.741
	4.894	20.124	2.055	31.559
	4.867	20.328	6.582	35.831
	4.909	20.493	6.744	36.804
	4.875	20.412	6.714	38.316
	4.766	20.533	5.867	44.949
	4.682	20.609	2.048	48.725
	4.715	20.62	8.197	44.421
	4.899	20.713	8.613	39.313
	4.613	20.74	2.174	38.204
	5.46	20.69	4.663	35.339
	4.553	20.584	8.586	33.189
	3.934	20.455	7.983	30.822
	4.258	20.37	7.667	26.396
	4.408	20.25	6.234	24.873
	4.494	20.256	8.048	24.83
	4.407	20.258	7.314	24.911
	4.279	20.28	6.692	25.079
	4.459	20.233	6.582	24.297
	4.458	20.095	6.595	23.308
	4.331	20.045	6.672	22.968
	4.263	19.929	6.858	20.321
	4.304	20.004	6.064	19.707
	4.163	20	6.019	21.573
	4.165	19.969	5.798	21.421
	4.104	20.125	5.519	20.406
	3.959	20.129	5.099	20.762
	3.904	20.14	4.557	21.216
	3.863	20.017	3.998	21.146
	3.708	20.133	3.686	19.537
	3.541	20.173	3.402	19.479
	3.366	20.165	3.251	20.74
	5.031	20.142	2.926	20.919
	5.492	20.152	2.556	18.801
	5.739	20.024	1.734	21.512
	5.474	19.995	0.878	21.108
	9.97	19.936	0.514	22.379
	10.169	20.054	0.426	27.783
	10.146	20.051	0.435	36.678
	10.112	20.148	3.094	41.365
	10.136	20.183	3.709	41.99
	9.966	20.126	4.579	43.749
	9.94	20.054	3.505	47.772
	9.905	20.128	3.239	50.957
	9.977	20.1	3.306	50.726
	9.874	20.077	1.445	45.994
	10.11	20.084	0.281	41.349
	10.337	20.066	1.519	38.59
	10.03	19.991	2.339	35.52
	10.129	20.054	2.96	33.628
	4.234	19.973	2.734	29.742
	4.181	20.163	2.515	28.429
	3.972	20.152	1.913	28.024
	3.674	20.16	1.637	27.207
	3.965	20.239	1.206	26.931
	3.921	20.213	1.338	26.318
	3.731	20.283	0.264	26.514
	3.814	20.158	1.033	26.891
	3.644	20.176	15.229	28.902
	3.538	20.204	8.189	36.684
	3.438	20.076	11.341	39.539
	3.431	20.115	14.903	43.954
	3.442	20.092	12.951	49.266
	3.422	20.142	4.129	53.003
	3.409	20.128	1.726	48.514
	3.371	20.017	3.44	45.416
	3.29	20.147	4.756	39.924
	3.289	20.063	4.721	35.773
	3.308	20.18	8.114	34.69
	3.23	20.165	9.922	32.551
	3.102	20.215	10.374	32.25
	3.04	20.276	10.208	32.78
	2.934	20.184	10.545	34.367
	2.869	20.214	16.836	35.049
	2.747	20.204	15.943	35.43
	2.743	20.349	11.336	35.255
	2.737	20.263	4.658	33
	2.745	20.298	3.744	32.428
	2.68	20.33	14.881	33.156
	2.647	20.276	20.502	35.238
	3.478	20.269	30.34	27.846
	2.62	20.371	25.328	27.471
	2.501	20.313	18.17	3.589
	2.538	20.309	22.643	3.761
	2.542	20.257	21.653	3.453
	2.48	20.272	12.545	2.871
	2.379	20.155	8.244	3.623
	2.169	20.187	8.146	3.772
	2.083	20.236	3.018	3.421
	2.098	20.255	1.697	3.521
	1.903	20.242	0.397	3.482
	1.799	20.319	2.432	3.268
	1.747	20.346	4.171	2.974
	1.071	20.35	5.342	2.313
	0.905	20.33	0.531	1.372
	2.766	20.318	0.769	0.296
	2.928	20.243	0.969	0.9
	3.633	20.156	1.836	3.797
	3.217	20.161	1.44	0.671
	3.493	20.202	0.374	1.056
	3.373	20.188	5.255	2.869
	3.168	20.289	1.976	3.815
	2.955	20.21	5.69	1.67
	3.177	20.363	11.482	2.167
	3.405	20.35	10.98	2.824
	3.367	20.314	10.715	10.304
	3.189	20.231	10.445	4.861
	3.175	20.186	10.167	3.604
	2.906	20.221	15.912	11.031
	2.89	20.149	8.582	9.574
	2.827	20.207	14.798	2.867
	3.014	20.257	13.333	3.087
	2.859	20.245	12.951	6.573
	2.902	20.258	12.533	8.262
	2.886	20.218	6.005	8.116
	2.903	20.185	0.141	6.634
	2.815	20.213	4.333	6.846
	2.867	20.228	6.001	11.738
	2.939	20.152	9.193	9.662
	3.098	20.187	9.505	4.062
	3.125	20.121	7.838	8.072
	3.238	20.173	6.909	10.164
	3.329	20.088	5.79	9.362
	3.412	20.053	5.076	6.953
	3.724	20.077	0.631	4.303
	3.978	19.99	0.726	11.071
	4.264	20.003	0.874	19.779
	4.936	19.902	1.727	15.361
	4.331	19.985	2.308	7.878
	3.823	19.911	4.412	2.173
	4.711	20.117	4.027	12.723
	4.756	20.433	2.355	18.218
	4.879	20.543	2.777	19.443
	4.473	16.03	2.769	15.213
	2.273	16.445	2.941	14.963
	1.85	17.42	1.687	17.377
	1.818	17.338	16.07	18.808
	1.677	16.831	15.187	13.397
	1.821	17.538	14.852	10.004
	1.942	17.972	8.866	17.232
	1.326	17.738	15.575	23.673
	1.067	17.262	7.405	21.84
	0.721	17.417	11.562	14.951
	7.65	17.451	8.234	11.067
	7.823	16.657	6.482	10.024
	7.32	16.604	13.558	10.147
	5.242	17.114	7.148	12.648
	5.866	17.254	4.156	10.762
	5.856	17.271	4.759	5.661
	5.878	17.151	10.737	2.178
	5.621	16.877	7.61	0.895
	5.723	16.576	5.305	3.653
	5.645	16.139	3.805	3.416
	5.588	16.422	3.494	2.896
	5.746	16.66	3.775	4.593
	5.926	16.255	4.13	6.148
	6.017	15.994	5.956	3.827
	6.039	16.08	9.417	1.522
	5.983	16.21	4.665	8.389
	6.062	16.381	5.409	12.346
	6.213	16.503	8.592	7.276
	6.168	16.468	5.854	3.936
	6.225	16.511	3.259	1.673
	6.359	16.513	7.495	0.327
	6.355	16.354	4.346	7.873
	6.384	16.449	6.094	13.1
	6.462	16.562	4.983	13.725
	6.459	15.953	5.477	5.548
	5.917	16.126	5.665	2.761
	6.593	16.66	4.357	2.505
	6.749	16.676	13.246	5.813
	6.773	16.798	5.498	6.368
	6.819	16.71	5.577	7.049
	6.864	16.839	13.35	12.722
	6.772	16.745	6.448	15.345
	6.741	16.681	5.57	15.115
	6.698	16.752	14.098	16.679
	6.658	16.621	9.479	14.758
	6.659	16.757	5.504	10.202
	6.669	16.656	12.224	1.063
	6.72	16.892	13.103	7.122
	6.735	16.714	6.525	1.232
	6.706	16.959	5.511	1.976
	6.569	16.858	5.636	0.446
	6.69	16.921	8.237	22.874
	6.682	17.031	14.178	25.135
	6.616	43.939	6.561	28.15
	6.67	43.672	4.272	32.507
	6.627	42.201	4.733	33.311
	6.647	41.778	5.456	33.967
	6.601	41.727	3.772	34.541
	6.084	41.649	6.071	34.452
	6.659	41.79	6.079	34.548
	6.561	41.777	4.955	34.653
	6.462	41.777	2.921	34.786
	6.098	33.447	0.447	34.338
	5.685	33.556	1.158	33.995
	5.349	5.128	1.887	34.741
	4.346	5.094	2.766	35.521
	4.469	5.032	1.58	39.769
	4.733	4.889	0.705	42.052
	4.602	4.243	0.352	37.428
	4.616	2.162	0.744	31.841
	4.876	1.733	1.958	31.701
	4.707	0.949	5.234	32.276
	4.919	1.087	14.084	33.181
	4.833	0.478	10.379	32.046
	4.752	0.533	13.603	31.219
	4.793	1.64	14.606	28.848
	4.526	2.684	12.494	26.157
	4.818	2.988	5.494	22.845
	4.816	2.899	1.188	18.737
	4.763	2.826	4.215	17.036
	5.087	2.914	5.708	16.481
	4.731	2.918	5.606	15.009
	4.992	3.121	4.561	10.572
	4.773	3.035	4.137	5.239
	4.812	3.071	2.832	13.013
	4.929	3.127	0.391	13.271
	4.935	3.121	0.127	20.051
	4.939	3.115	1.684	22.234
	4.929	3.191	0.432	24.423
	4.784	3.77	3.888	32.08
	5.04	3.67	3.544	34.533
	5.103	3.681	2.57	26.962
	4.929	3.713	2.371	21.662
	4.796	1.749	1.96	9.52
	4.62	2.5	1.016	5.072
	4.573	1.783	0.073	7.076
	4.363	3.319	1.215	9.696
	4.717	3.31	2.94	15.217
	4.943	3.636	4.965	15.488
	5.069	3.579	5.256	12.96
	5.115	3.668	5.678	6.166
	5.458	3.804	5.75	7.433
	5.46	3.566	5.443	12.554
	5.748	3.578	4.766	18.413
	6.245	3.452	0.458	20.28
	6.301	3.575	6.414	37.157
	6.088	3.498	0.536	37.664
	6.017	0.728	8.367	48.226
	6.065	0.38	13.028	41.94
	5.94	0.187	1.548	35.846
	5.171	0.498	10.391	30.977
	5.165	0.914	5.603	21.687
	5.619	0.622	4.251	18.663
	5.547	0.863	1.881	14.864
	5.547	0.989	1.226	11.417
	5.566	1.506	1.469	8.812
	5.838	1.797	1.538	7.696
	5.984	1.811	1.635	7.103
	5.589	1.881	1.928	3.939
	5.482	22.993	3.769	3.707
	5.412	42.389	2.708	3.893
	2.243	43.098	0.375	4.422
	1.805	43.43	2.162	9.005
	1.48	43.46	1.261	1.919
	1.435	43.549	6.848	5.04
	1.519	43.621	0.38	6.701
	1.405	43.798	0.323	8.228
	1.505	43.828	1.898	12.543
	1.42	44.027	3.473	16.125
	1.344	44.092	4.25	16.824
	1.512	30.847	3.391	19.177
	1.88	30.668	1.762	17.716
	2.83	30.55	3.191	17.235
	3.848	30.573	6.398	17.503
	4.19	30.564	4.818	18.107
	4.601	8.788	3.782	12.282
	4.789	8.418	2.369	8.051
	4.815	8.232	0.697	5.554
	4.623	8.077	2.103	1.828
	4.745	9.449	2.636	2.192
	4.569	35.949	1.641	5.039
	4.488	36.222	0.893	5.877
	4.685	36.233	1.267	22.7
	4.695	36.327	44.443	23.265
	4.579	36.321	39.407	26.115
	4.501	32.066	35.365	26.845
	4.599	31.872	27.807	27.373
	4.608	31.772	24.984	28.794
	4.604	31.574	23.049	30.958
	4.621	31.488	22.107	35.21
	0.774	31.322	19.564	38.195
	0.217	31.072	9.56	39.758
	0.113	33.506	8.251	42.046
	0.219	31.591	6.609	44.806
	0.059	31.607	6.609	40.355
	0.347	31.501	8.83	37.928
	0.485	31.44	8.794	40.591
	0.528	30.972	7.387	42.554
	0.634	33.046	4.199	44.337
	0.74	32.077	2.573	40.927
	0.895	31.752	1.936	39.801
	0.709	31.898	1.843	38.345
	0.841	31.551	2.302	36.07
	1.135	31.456	2.81	40.053
	0.754	31.554	4.644	42.625
	0.645	31.496	3.541	44.408
	0.806	4.527	1.362	43.335
	0.744	4.853	0.701	39.399
	0.887	2.908	0.232	32.269
	0.993	3.228	0.258	24.539
	0.946	2.917	0.775	23.213
	0.936	2.949	0.13	26.915
	0.658	2.885	1.188	32.079
	1.044	3.136	0.594	33.258
	1.062	2.916	1.722	34.577
	1.167	3.165	0.91	37.48
	1.047	3.168	6.722	41.095
	1.311	2.932	7.618	41.016
	1.187	2.754	7.046	35.638
	1.141	3.162	6.16	31.192
	0.988	3.145	6.111	28.563
	1.074	2.924	4.89	27.939
	0.592	2.667	5.475	26.888
	0.986	3.154	6.34	24.509
	0.884	3.168	5.801	23.553
	1.131	3.044	4.603	24.405
	0.971	3.255	4.425	26.11
	0.826	3.239	4.057	35.716
	1.163	3.158	3.76	37.058
	0.933	3.12	3.592	30.858
	0.982	2.599	3.094	25.203
	0.936	2.635	1.055	27.307
	0.961	3.394	4.213	31.377
	1.441	2.947	5.863	30.928
	0.857	2.895		29.238
	0.788	2.645		24.634
	1.256	3.042		23.938
	0.943	3.097		27.61
	0.871	3.016		21.613
	1.01	2.991		24.55
	0.992	2.896		24.45
	1.162	3.375		22.041
	1.236	2.659		25.379
	1.233	3.321		25.354
	1.473	2.826		27.977
	1.092	2.978		40.078
	0.731	3		32.67
	0.656	2.914		31.613
	2.949	3.067		30.718
	2.619	3.334		31.189
	2.669	3.354		32.965
	2.766	3.007		37.275
	2.841	2.683		42.402
	1.845	2.36		41.596
	1.313	2.423		40.649
	4.631	2.924		44.135
	4.803	2.686		44.166
	4.741	2.768		44.034
	5.715	2.762		42.203
	5.607	2.66		37.516
	5.845	2.522		36.271
	5.898	2.754		35.569
	5.753	2.774		31.891
	5.512	2.914		30.384
	5.483	2.801		36.854
	5.716	2.767		42.276
	5.785	2.824		43.12
	5.222	0.677		42.576
	3.474	0.809		41.309
	3.439	5.555		33.69
	3.321	5.391		33.198
	3.268	5.442		33.725
	3.18	5.359		34.499
	3.033	6.012		42.35
	3	6.178		42.46
	2.831	6.603		40.352
	2.942	5.752		36.233
	2.883	5.857		36.084
	2.95	5.452		42.758
	2.942	5.458		41.426
	7.227	5.502		35.955
	7.318	5.423		36.368
	7.217	5.326		42.787
	7.093	5.426		36.742
	6.517	0.164		35.739
	6.514	0.286		42.606
	7.489	1.486		39.608
	7.497	1.492		35.596
	7.216	1.688		42.235
	7.341	1.843		42.036
	6.88	1.995		36.027
	7.982	2.084		40.72
	8.408	2.009		43.168
	8.62	2.281		37.291
	9.04	2.127		34.959
	9.477	2.271		41.77
	9.387	2.617		37.616
	8.942	3.154		32.228
	8.92	3.662		30.313
	9.198	4.527		32.625
	7.949	5.146		34.996
	8.002	5.829		36.685
	8.525	6.589		31.934
	8.685	6.964		37.102
	9.135	6.97		40.417
	8.888	6.925		38.768
	8.806	6.903		30.61
	8.675	6.893		32.685
	8.743	6.892		39.137
	8.851	6.853		39.621
	9.121	6.882		33.065
	8.876	6.799		31.686
	2.847	6.897		37.94
	2.624	6.879		33.714
	2.3	6.844		32.285
	1.965	6.905		31.672
	1.944	6.914		32.851
	0.55	6.917		38.625
	0.748	7.03		30.255
	2.192	7.096		31.857
	2.271	7.096		38.874
	2.202	7.093		32.912
	2.222	7.119		31.225
	2.313	7.222		38.51
	2.36	7.206		34.572
	2.442	7.291		30.466
	3.049	7.225		34.182
	3.234	7.227		37.818
	2.778	7.245		39.222
	3.019	7.213		30.447
	2.609	7.18		31.736
	2.892	7.147		40.287
	2.703	7.126		39.807
	2.782	7.126		35.266
	2.907	7.186		30.807
	4.254	7.175		35.811
	4.013	7.19		37.503
	3.821	7.207		31.714
	3.867	7.232		30.375
	4.034	7.264		36.726
	4.003	7.225		38.742
	3.896	7.184		30.798
	3.79	7.246		30.535
	3.756	7.206		40.099
	3.53	7.276		38.261
	3.87	7.31		32.249
	4.123	7.198		37.553
	4.276	7.25		38.515
	3.931	7.308		34.559
	4.173	7.273		33.834
	4.05	7.266		40.088
	3.937	7.204		34.216
	4.207	7.242		30.631
	4.177	7.329		38.98
	4.109	7.257		43.661
	3.821	7.284		40.174
	4.306	7.345		41.228
	4.157	7.282		42.788
	4.584	7.243		37.851
	4.224	7.25		37.858
	4.09	7.273		41.171
	4.18	7.252		42.991
	4.293	7.286		43.118
	3.556	7.262		33.242
	3.878	7.312		30.063
	4.412	7.286		29.604
	4.353	7.296		33.78
	3.745	7.316		35.051
	3.668	7.281		31.145
	3.882	7.289		26.721
	4.224	7.194		33.907
	4.22	7.197		35.264
	3.809	7.224		30.344
	3.959	7.276		26.397
	3.889	7.275		34.179
	4.221	7.192		35.174
	4.053	7.285		33.665
	3.958	7.19		30.833
	3.809	7.191		27.854
	3.655	7.165		25.61
	3.988	7.243		25.038
	4.026	7.21		25.344
	4.177	7.209		24.978
	3.429	7.19		24.323
	3.448	7.111		24.043
	3.617	7.073		27.15
	2.944	7.066		30.378
	3.304	7.078		24.492
	3.006	7.054		16.429
	3.065	7.123		12.477
	3.444	7.115		11.631
	3.173	7.107		10.103
	3.484	7.155		11.76
	3.832	7.139		17.016
	3.703	7.098		18.046
	3.799	7.051		16.557
	3.598	7.052		13.177
	2.892	6.962		11.638
	3.685	7.064		18.87
	3.196	7.113		24.613
	3.361	7.097		26.455
	3.741	7.132		27.527
	4.418	7.115		27.838
	3.876	7.069		21.26
	3.685	6.999		21.47
	4.205	7.071		22.481
	4.529	7.044		32.977
	4.882	7.038		24.48
	4.84	6.993		21.23
	5.15	7.047		25.591
	4.904	7.004		16.475
	5.109	7.058		17.129
	4.801	7.091		17.711
	5.157	7.036		18.906
	3.814	7.042		17.056
	4.085	6.949		13.641
	4.273	6.873		10.861
	4.709	6.821		5.326
	5.383	6.987		6.225
	4.656	6.744		3.921
	4.916	6.715		2.935
	5.106	6.81		1.601
	4.931	6.799		2.292
	4.942	6.771		4.058
	4.751	6.816		4.912
	4.827	6.692		7.25
	5.082	6.715		10.662
	4.935	6.589		11.666
	4.733	6.441		16.065
	4.715	6.283		18.411
	4.806	6.348		21.135
	4.858	6.147		23.015
	4.637	6.15		22.182
	4.883	6.149		16.844
	4.617	5.888		13.467
	4.761	5.916		10.397
	5.057	43.236		9.902
	5.023	43.743		9.586
	5.085	43.259		7.331
	4.701	42.32		5.005
	4.623	41.851		0.466
	4.928	41.811		1.716
	4.72	41.264		4.228
	4.703	41.127		0.104
	4.701	41.034		0.882
	4.622	41.172		1.643
	4.767	40.878		4.268
	5.182	41.146		10.053
	4.971	14.145		12.462
	5.328	14.952		12.522
	5.538	14.117		11.782
	5.252	14.137		10.003
	5.4	14.019		9.637
	5.553	13.934		7.958
	5.449	14.28		6.693
	5.709	14.185		8.593
	5.832	14.538		12.463
	5.893	14.294		16.43
	5.744	14.445		24.794
	5.617	14.424		27.368
	5.902	14.53		29.699
	5.804	14.63		36.798
	5.75	14.477		37.715
	5.631	14.373		38.317
	5.973	14.525		39.503
	5.988	14.486		41.42
	6.013	14.417		41.71
	5.75	14.178		41.662
	5.81	14.227		41.625
	5.85	14.346		41.197
	5.601	14.376		39.661
	5.798	14.046		38.808
	5.994	14.431		35.43
	5.912	13.683		31.279
	5.76	13.893		31.107
	5.774	6.551		30.72
	5.927	6.481		31.836
	5.824	6.057		31.043
	5.915	6.641		31.672
	6.171	6.306		33.39
	6.35	5.997		31.129
	6.536	5.588		30.421
	6.126	5.773		31.884
	6.397	5.666		33.637
	6.35	5.482		32.796
	6.317	5.355		32.128
	6.277	5.488		31.625
	6.56	5.086		31.49
	6.342	5.042		30.637
	6.324	4.937		30.285
	6.457	4.491		30.487
	6.327	4.449		34.099
	6.516	4.43		32.035
	6.24	4.407		30.752
	6.465	4.25		33.416
	6.496	4.122		31.291
	6.291	4.013		32.622
	6.615	3.495		31.278
	6.499	3.011		32.102
	7.789	2.975		32.23
	7.863	2.396		31.283
	7.96	1.489		32.864
	7.979	1.563		31.574
	7.935	2.476		30.666
	7.997	2.679		32.275
	8.084	2.567		31.322
	8.048	2.832		31.681
	8.032	2.967		32.211
	7.941	3.154		30.569
	7.795	3.296		32.006
	7.721	3.365		30.495
	7.862	3.656		32.742
	7.707	4.12		31.566
	7.758	4.407		30.83
	7.828	4.35		32.077
	7.596	4.187		31.122
	7.704	4.21		30.757
	7.638	4.145		33.863
	7.679	4.107		31.69
	7.854	4.027		30.697
	7.762	4.121		29.957
	7.716	4.272		31.721
	7.634	4.335		31.774
	7.608	3.848		31.244
	7.515	2.398		32.707
	7.55	1.411		31.702
	7.598	0.828		31.555
	7.577	0.102		31.952
	7.534	0.412		31.086
	7.645	1.396		32.049
	7.595	3.104		38.983
	7.55	3.223		39.737
	7.664	3.327		38.939
	7.544	3.305		37.379
	7.448	3.273		38.595
	7.577	3.155		39.696
	7.534	2.973		41.111
	7.575	2.934		42.055
	7.568	2.814		43.122
	7.504	2.734		41.821
	7.568	2.499		43.587
	7.639	1.556		41.915
	7.588	0.46		42.559
	7.572	0.418		42.387
	7.493	1.035		43.139
	7.472	1.962		43.696
	7.481	2.683		42.622
	7.046	3.01		38.661
	7.393	3.349		36.462
	7.116	3.509		36.552
	7.027	3.804		35.203
	7.116	3.982		32.487
	6.994	1.035		29.733
	6.934	1.716		24.239
	7.041	2.042		23.448
	5.611	2.282		17.751
	5.48	2.474		13.968
	5.332	2.574		9.337
	5.498	2.762		4.905
	5.01	2.832		2.245
	4.939	2.865		1.442
	4.603	3.059		1.653
	4.651	3.044		2.957
	4.649	2.989		2.911
	4.433	3.043		1.977
	4.575	2.966		0.796
	4.524	3.036		0.626
	4.665	2.969		1.474
	6.442	2.875		3.584
	6.525	2.877		3.732
	6.795	2.841		3.936
	6.848	2.87		4.052
	6.94	5.571		1.977
	6.649	5.466		0.483
	6.334	5.413		1.283
	6.673	5.029		0.8
	6.609	4.343		1.404
	6.181	2.93		5.87
	6.686	2.063		4.5
	6.638	1.837		4.336
	6.733	1.739		3.878
	6.743	1.115		3.083
	6.721	1.322		2.001
	6.848	1.163		0.544
	6.879	0.909		0.232
	6.952	0.607		0.095
	7.087	0.37		3.824
	6.73	0.956		6.219
	6.891	1.117		8.978
	6.902	1.611		7.603
	6.794	1.561		4.441
	7.359	2.378		0.726
	7.324	2.979		2.976
	7.247	3.646		6.935
	7.063	4.162		8.556
	7.133	4.143		6.862
	7.426	4.392		4.06
	7.248	4.503		1.548
	6.995	4.485		0.09
	6.922	4.474		1.775
	6.927	4.491		6.341
	6.361	4.512		5.423
	6.594	4.559		3.723
	6.634	4.435		2.877
	6.529	4.426		1.7
	6.464	4.144		1.086
	5.173	0.735		0.839
	5.642	1.234		3.372
	5.567	1.816		6.621
	5.561	2.442		2.901
	5.563	2.651		0.26
		2.709		3.666
		2.969		7.929
		3.147		8.909
		3.41		9.122
		3.526		11.541
		3.722		10.884
		3.788		17.646
		3.909		19.544
		3.93		21.162
		4.048		20.842
		4.08		20.024
		4.096		6.815
		4.123		14.855
		3.996		17.759
		4.114		24.804
		4.176		22.424
		4.052		22.1
		3.997		22.741
		4.118		23.056
		3.901		18.711
		3.812		14.52
		3.735		14.454
		3.786		9.912
		3.594		9.986
		3.895		7.808
		3.688		4.052
		3.454		4.373
		3.017		6.088
		3.445		0.307
		3.69		5.428
		3.794		6.153
		3.913		5.075
		4.066		2.404
		4.341		2.849
		4.474		2.186
		4.682		1.831
		4.803		0.806
		4.967		1.873
		4.904		5.082
		4.985		3.537
		4.901		5.046
		5.032		17.973
		5.106		19.65
		5.266		20.607
		1.16		20.191
		0.993		19.697
		1.097		17.503
		1.041		13.875
		1.373		10.027
		1.482		11.032
		1.716		15.574
		1.438		13.228
		2.395		7.5
		2.418		10.192
		2.494		14.505
		2.588		15.988
		2.254		13.344
		2.609		13.578
		2.491		12.053
		2.657		15.119
		3.147		27.187
		3.295		34.392
		3.157		25.866
		3.073		18.458
		3.169		22.936
		3.292		28.657
		3.096		29.288
		3.226		17.381
		3.033		14.676
		2.971		10.525
		3.241		14.303
		3.197		20.498
		3.336		18.934
		3.343		12.019
		3.398		10.709
		3.154		12.809
		3.078		14.462
		3.236		17.847
		3.143		25.716
		3.102		26.448
		3.271		24.635
		3.246		25.063
		3.373		27.3
		3.114		31.017
		3.228		31.708
		3.315		31.859
		2.725		31.94
		2.804		32.441
		1.798		33.211
		1.62		42.4
		1.577		43.364
		1.695		40.869
		1.856		41.612
		1.987		42.951
		1.803		40.782
		2.048		41.229
		1.862		41.329
		1.647		40.476
		1.949		40.161
		2.927		37.563
		2.669		34.173
		2.468		25.013
		1.798		24.567
		0.896		20.904
		2.374		12.01
		2.574		10.326
		2.246		5.41
		2.202		1.131
		1.874		11.937
		2.141		15.786
		2.243		17.004
		2.038		16.044
		2.595		21.368
		2.275		28.016
		2.964		34.372
		2.88		31.058
		3.085		29.104
		3.138		26.042
		2.808		27.527
		2.984		25.512
		2.834		10.746
		3.241		4.68
		3.031		6.084
		2.809		5.915
		2.966		6.226
		2.755		0.792
		3.016		1.081
		3.165		2.382
		3.005		1.955
		2.941		3.877
		3.202		3.443
		3.157		1.467
		3.238		1.871
		3.241		1.276
		3.03		0.624
		3.048		0.813
		2.948		4.358
		3.035		4.892
		2.844		3.75
		2.894		7.114
		2.938		6.369
		3.056		2.655
		2.925		6.285
		3.121		10.927
		3.128		24.159
		2.892		20.78
		3.123		11.646
		2.874		13.959
		3.171		17.713
		2.953		21.197
		2.804		15.807
		2.722		12.113
		2.918		6.121
		3.002		6.153
		3.026		6.548
		3.068		1.483
		3.039		8.153
		3.267		7.52
		3.349		4.21
		2.98		3.357
		2.923		6.82
		2.953		5.477
		2.848		5.13
		2.735		3.503
		2.993		3.212
		2.763		7.268
		2.997		6.027
		3.342		4.161
		2.919		3.705
		3.201		8.484
		2.898		7.232
		3.115		10.853
		3.462		11.134
		3.107		6.69
		3.173		5.073
		3.131		1.534
		3.084		2.721
		3.178		4.619
		3.288		0.078
		3.185		0.595
		2.874		5.023
		3.614		7.088
		3.063		5.939
		2.803		6.291
		2.922		7.264
		3.288		8.567
		3.345		13.542
		3.343		15.792
		3.168		19.995
		3.296		14.65
		3.245		6.679
		3.266		4.342
		3.304		7.521
		3.346		14.685
		3.582		16.365
		3.091		8.351
		3.211		6.376
		3.388		8.988
		3.231		10.999
		3.2		11.307
		3.219		5.311
		2.936		12.703
		3.206		20.187
		2.974		22.814
		3.055		18.061
		3.029		25.235
		3.114		10.137
		2.975		11.985
		3.197		11.801
		3.191		5.109
		3.092		2.206
		2.814		2.599
		3.059		0.448
		3.231		0.514
		3.308		0.777
		3.742		5.083
		3.124		4.018
		3.428		1.412
		3.262		0.402
		3.105		2.841
		2.88		0.608
		3.154		1.947
		3.214		2.24
		2.899		2.459
		3.231		2.524
		2.996		2.381
		2.945		0.999
		2.891		5.449
		2.876		5.738
		2.952		3.62
		3.171		0.983
		2.772		4.055
		2.926		4.144
		2.675		3.267
		2.921		2.016
		3.073		1.443
		3.174		1.136
		3.058		1.003
		2.677		0.403
		3.12		1.229
		3.4		5.014
		3.145		3.06
		3.554		1.359
		3.148		0.499
		3.02		1.571
		3.331		0.806
		3.143		6.98
		3.347		14.518
		3.015		16.407
		3.045		16.867
		3.14		16.223
		3.305		7.15
		3.059		0.984
		2.784		0.284
		3.572		1.045
		3.66		0.414
		3.173		0.089
		3.265		3.313
		3.419		2.222
		3.095		0.642
		3.263		3.903
		3.482		2.246
		3.258		1.201
		3.266		3.079
		2.937		4.015
		3.525		6.334
		3.208		9.766
		3.616		9.05
		3.9		6.658
		3.865		4.766
		3.496		6.061
		3.454		6.601
		3.342		3.397
		0.721		1.938
		2.761		3.624
		3.425		4.018
		3.36		0.254
		3.375		4.308
		3.247		6.92
		3.414		6.531
		3.602		7.46
		3.506		9.909
		3.506		8.973
		3.427		9.429
		3.258		9.84
		3.566		10.308
		3.249		10.648
		3.365		11.757
		3.527		10.994
		3.467		7.783
		3.575		5.125
		3.71		4.487
		3.559		4.162
		3.335		3.846
		3.535		3.861
		3.572		3.512
		3.603		3.023
		3.553		2.043
		3.434		6.178
		2.995		5.892
		3.269		5.715
		3.395		7.895
		3.052		2.618
		3.301		0.362
		2.996		2.765
		3.089		6.008
		3.216		4.172
		3.098		2.027
		3.161		0.851
		3.077		24.262
		3.029		19.981
		3.372		13.51
		3.197		14.386
		3.378		17.346
		3.094		10.016
		3.268		2.975
		3.348		4.771
		3.337		5.451
		3.159		4.88
		3.17		5.258
		3.306		5.292
		3.408		4.881
		3.292		4.068
		3.325		3.732
		3.147		3.331
		3.211		5.415
		3.225		6.154
		3.313		3.521
		3.446		3.216
		3.51		12.662
		3.101		12.479
		0.772		8.248
		0.361		3.565
		0.358		19.025
		1.023		14.166
		1.327		9.836
		1.656		11.043
		1.899		7.977
		1.686		0.556
		1.91		7.702
		1.91		7.707
		1.962		11.287
		2.044		2.037
		2.299		1.378
		2.92		4.073
		2.827		10.404
		2.762		7.645
		2.824		2.234
		2.526		2.227
		2.839		7.72
		3.007		8.258
		3.023		8.107
		2.984		6.635
		3		6.666
		3.017		11.825
		3.021		11.014
		3.067		3.581
		3.138		7.156
		3.112		10.43
		3.159		7.652
		3.118		6.867
		3.08		2.936
		2.68		3.876
		2.512		4.169
		2.722		4.42
		2.816		3.099
		2.789		2.057
		2.553		5.897
		1.811		5.582
		1.672		2.103
		1.593		0.524
		1.672		2.328
		0.438		1.046
		1.623		1.122
		1.927		0.807
		1.812		0.744
		2.092		4.199
		2.033		0.733
		1.861		3.48
		1.978		7.144
		2.152		8.33
		1.964		8.629
		2.057		9.156
		1.358		8.52
		0.78		5.542
		0.763		3.03
		0.604		5.123
		0.69		6.656
		0.212		11.523
		0.237		6.402
		0.425		4.177
		0.555		14.696
		0.707		9.518
		0.752		8.106
		0.605		5.607
		0.698		5.651
		0.692		4.621
		1.086		5.945
		1.232		7.983
		0.629		9.877
		0.727		6.624
		0.922		1.561
		0.951		1.844
		1.158		0.773
		1.108		37.144
		1.081		34.337
		1.012		33.029
		1.156		33.167
		1.318		33.742
		1.156		34.242
		1.299		35.542
		1.203		36.373
		1.164		32.5
		1.066		25.644
		0.951		19.129
		1.262		18.581
		0.31		18.742
		1.065		19.194
		1.079		19.961
		1.587		19.289
		1.524		15.962
		1.544		18.292
		1.463		20.088
		1.376		20.885
		1.308		21.445
		1.244		19.408
		1.629		19.352
		1.507		22.661
		1.316		27.984
		1.589		35.58
		1.775		31.117
		1.58		24.621
		1.569		20.399
		1.608		29.675
		1.466		33.192
		0.885		36.24
		1.599		36.432
		1.425		27.717
		1.363		16.911
		1.019		11.601
		1.228		21.884
		0.867		19.497
		1.155		17.415
		0.534		11.93
		0.127		9.875
		0.387		9.19
		0.617		9.298
		0.833		2.748
		0.721		3.757
		0.631		8.078
		3.9		13.059
		3.779		11.686
		4.162		7.684
		4.227		3.49
		3.859		2.474
		4.136		10.907
		4.031		20.905
		5.58		27.788
		5.39		28.047
		5.453		18.083
		6.664		9.393
		7.067		2.093
		7.278		1.927
		8.129		0.362
		8.623		0.333
		9.317		1.709
		9.863		1.979
		10.141		1.519
		11.123		0.576
		12.5		0.436
		12.732		0.72
		12.974		1.119
		13.235		5.516
		13.423		4.282
		13.336		3.226
		13.343		0.248
		13.875		0.999
		14.02		2.273
		13.826		11.492
		6.946		13.092
		6.919		9.978
		6.28		14.457
		6.265		17.991
		6.084		15.903
		5.551		13.469
		0.256		11.087
		0.275		12.911
		0.296		9.708
		0.259		9.78
		0.932		9.31
		0.903		10.84
		1.091		12.16
		0.265		8.349
		0.379		5.342
		1.446		5.82
		1.188		10.837
		1.357		13.258
		1.064		16.53
		1.29		18.894
		1.602		20.208
		1.123		17.766
		0.187		12.039
		0.289		10.665
		0.284		5.143
		0.339		6.292
		2.827		5.679
		3.128		13.806
		2.881		11.828
		3.346		1.098
		2.6		4.176
		3.464		17.179
		3.222		10.422
		3.224		6.888
		3.274		5.23
		3.141		3.692
		2.6		2.009
[truncated: 5,682 more rows]

## Sheet: Fig 1e
Source Data for Fig 1e
Experiment	Parasite	# St1 steps	# St2 steps			# steps				Frequency
#1	INV_001	24	49			St1	St2			St1	St2
	INV_002	35	45		INV	1325	1518		INV	0.466056982061203	0.533943017938797
	INV_003	68	84		NINV	3894	7687		NINV	0.336240393748381	0.663759606251619
	INV_004	14	61
	INV_005	15	15
	INV_006	82	148
	INV_007	89	60
	INV_008	24	57
	INV_009	12	64
	NINV_001	4	73
	NINV_002	46	75
	NINV_003	43	70
	NINV_004	27	198
	NINV_005	36	68
	NINV_006	145	202
	NINV_007	3	64
#2	INV_010	0	19
	INV_011	26	86
	INV_012	57	41
	INV_013	107	37
	INV_014	140	59
	INV_015	65	9
	INV_016	25	72
	INV_017	331	51
	NINV_008	229	84
	NINV_009	9	49
	NINV_010	47	49
	NINV_011	0	59
	NINV_012	0	54
	NINV_013	15	264
	NINV_014	99	213
	NINV_015	196	103
	NINV_016	37	93
	NINV_017	127	102
	NINV_018	301	25
	NINV_019	165	75
	NINV_020	350	87
	NINV_021	33	90
	NINV_022	37	78
	NINV_023	22	118
	NINV_024	132	40
	NINV_025	64	169
	NINV_026	2	106
#3	INV_018	13	13
	INV_019	4	13
	INV_020	5	38
	INV_021	19	82
	INV_022	5	45
	INV_023	4	32
	INV_024	23	70
	NINV_027	0	11
	NINV_028	2	46
	NINV_029	0	108
	NINV_030	8	75
	NINV_031	31	78
	NINV_032	0	52
	NINV_033	0	28
	NINV_034	38	32
	NINV_035	11	70
	NINV_036	0	38
	NINV_037	16	45
	NINV_038	21	65
	NINV_039	67	54
	NINV_040	109	122
	NINV_041	148	42
	NINV_042	0	44
	NINV_043	13	129
	NINV_044	30	50
	NINV_045	5	69
	NINV_046	0	25
	NINV_047	8	79
	NINV_048	0	42
	NINV_049	45	223
	NINV_050	7	121
	NINV_051	0	19
	NINV_052	16	165
	NINV_053	7	90
	NINV_054	0	61
	NINV_055	49	73
	NINV_056	98	79
	NINV_057	57	123
	NINV_058	200	112
	NINV_059	11	126
	NINV_060	0	18
	NINV_061	0	13
	NINV_062	15	108
	NINV_063	5	89
	NINV_064	73	117
	NINV_065	9	77
	NINV_066	54	102
	NINV_067	113	90
	NINV_068	16	70
#4	INV_025	113	98
	INV_026	25	72
	INV_027	0	98
	NINV_069	11	61
	NINV_070	33	178
	NINV_071	4	63
	NINV_072	0	75
	NINV_073	34	116
	NINV_074	14	145
	NINV_075	0	27
	NINV_076	0	38
	NINV_077	22	31
	NINV_078	0	15
	NINV_079	147	57
	NINV_080	65	129
	NINV_081	69	207
	NINV_082	2	174
	NINV_083	0	312
	NINV_084	0	29
	NINV_085	34	53
	NINV_086	0	101
	NINV_087	8	88

## Sheet: Fig 1f
Source Data for Fig 1f
Experiment	Parasite	State from 0-100 s																									State from100-200 s
#1	INV_001	2	2	2	2	2	2	2	2	2	2	2	2	2	2	1	1	2	2	2	2	2	2	2	2	2	1	1	1	1	2	2	2	2	2	2	2	2	2	2	2	2	2	2	1	1	2	2	2
	INV_002	2	2	2	2	2	2	2	2	2	2	2	2	2	2	2	2	2	2	2	2	2	2	2	2	2	2	2	2	2	2	2	2	2	2	1	1	1	1	1	1	1	1	1	1	1	1	1	1
	INV_003	2	2	2	2	2	2	2	2	2	2	2	2	2	2	2	2	2	2	2	2	2	2	2	2	2	2	2	2	2	2	2	2	2	2	2	2	2	1	1	1	1	1	2	2	2	2	2	2
	INV_004	2	2	2	2	2	2	2	2	2	2	2	2	2	2	2	2	2	2	2	2	2	2	2	2	2	2	2	2	2	2	2	2	2	2	2	2	2	2	2	2	2	2	1	1	2	2	2	2
	INV_005	2	2	2	2	2	2	2	2	2	1	1	1	1	1	1	1	1	1	1	1	2	2	2	1	1	1	1	2	2	2
	INV_006	2	2	2	2	2	2	2	2	2	2	2	2	2	2	2	2	2	2	2	2	2	2	2	2	2	2	2	2	1	1	2	2	2	2	2	2	1	1	1	2	2	2	2	2	2	2	2	2
	INV_007	2	2	1	1	1	2	2	2	2	2	1	1	1	2	2	2	2	2	2	2	2	1	1	1	1	1	1	1	1	1	1	1	1	1	1	1	1	1	1	1	1	1	1	1	1	1	1	1
	INV_008	2	2	2	2	2	2	2	2	2	2	2	2	2	2	2	2	2	1	1	1	1	1	2	2	2	2	2	2	2	2	2	2	2	2	2	2	2	2	2	1	1	2	2	2	2	2	2	2
	INV_009	2	2	2	2	2	2	2	2	2	2	2	2	2	2	2	2	2	2	1	1	1	1	1	2	2	2	2	2	2	2	2	2	2	2	2	2	2	2	2	2	2	2	2	2	2	2	2	2
#2	INV_011	2	2	2	2	2	2	2	2	2	2	2	2	2	2	2	2	2	2	2	2	2	2	2	2	2	2	2	1	1	1	2	2	2	2	2	1	1	1	1	1	1	2	2	2	2	2	2	2
	INV_012	2	2	2	2	2	2	2	2	2	2	2	2	2	2	2	2	2	2	2	2	2	2	2	2	2	2	2	2	2	2	1	1	1	1	1	1	1	1	1	1	1	1	1	1	1	1	1	1
	INV_013	2	2	2	2	2	2	2	2	2	2	2	2	2	2	2	2	2	2	2	2	1	1	1	1	1	1	1	1	1	1	1	1	1	1	2	2	2	2	2	1	1	1	1	1	1	1	1	1
	INV_014	2	2	2	2	2	2	2	2	2	2	2	2	2	2	1	1	1	2	2	2	2	2	2	2	2	2	2	2	2	2	2	2	2	2	2	2	2	2	2	2	2	2	2	2	2	2	2	2
	INV_015	1	1	1	1	1	1	1	1	1	1	1	1	1	1	1	1	1	1	1	1	1	1	1	1	1	1	1	1	1	1	1	1	1	1	1	1	1	1	1	1	1	1	1	1	1	1	1	1
	INV_016	2	2	2	2	2	2	2	2	2	2	2	2	2	2	2	2	2	2	2	2	2	2	2	2	2	2	2	1	1	1	2	2	2	2	1	1	1	1	1	1	1	2	2	2	2	2	2	2
	INV_017	2	2	2	2	2	2	2	2	2	2	1	1	1	1	1	1	2	2	1	1	1	1	1	1	1	1	1	1	1	1	1	1	1	1	1	1	1	1	1	1	1	1	1	1	2	2	2	2
#3	INV_020	2	2	2	2	2	2	2	2	2	2	2	2	2	2	2	2	2	2	2	2	2	2	2	2	2	2	2	2	2	2	2	2	1	1	1	1	1	2	2	2	2	2	2
	INV_021	2	2	2	2	2	2	2	2	2	2	2	2	2	2	2	2	2	2	2	2	2	2	2	1	1	1	1	1	1	1	2	2	2	2	2	2	2	2	2	2	2	2	2	2	2	2	2	2
	INV_022	2	2	2	2	2	2	2	2	2	2	2	2	2	2	2	2	2	2	2	2	2	2	2	2	2	2	2	2	2	2	2	2	2	2	2	2	2	2	2	2	2	2	2	1	1	1	1	1
	INV_023	2	2	2	2	2	2	2	2	2	2	2	2	2	2	2	2	2	2	2	2	2	2	2	2	2	2	2	2	2	2	1	1	1	1	2	2
	INV_024	2	2	2	2	2	2	2	2	2	2	2	2	2	2	2	2	2	2	2	2	2	2	2	2	2	2	2	2	2	2	2	2	2	2	2	2	2	2	2	1	1	1	1	1	1	1	2	2
#4	INV_025	2	2	2	2	2	2	2	2	2	2	2	2	2	2	2	2	2	2	2	1	1	1	1	1	1	1	1	1	1	1	2	2	2	2	2	2	2	2	2	2	2	2	2	2	2	2	2	2
	INV_026	2	2	2	2	2	2	2	2	2	2	2	2	2	2	2	2	2	2	2	2	2	2	2	2	2	2	2	2	2	2	2	2	2	2	2	2	2	2	2	2	2	1	1	1	1	1	1	1
	INV_027	2	2	2	2	2	2	2	2	2	2	2	2	2	2	2	2	2	2	2	2	2	2	2	2	2	2	2	2	2	2	2	2	2	2	2	2	2	2	2	2	2	2	2	2	2	2	2	2
#1	NINV_001	2	2	2	2	2	2	2	2	2	2	2	2	2	2	2	2	2	2	2	2	2	2	2	2	2	2	2	2	2	2	1	1	1	1	2	2	2	2	2	2	2	2	2	2	2	2	2	2
	NINV_002	2	2	2	2	2	2	2	2	2	2	2	2	2	2	2	2	2	2	2	2	2	2	2	2	2	2	2	2	2	2	2	2	2	2	2	2	2	2	2	2	2	2	2	2	2	2	2	2
	NINV_003	2	2	2	2	2	2	1	1	1	1	1	2	2	2	2	2	2	2	2	2	2	2	2	2	2	2	2	2	2	2	2	2	2	2	2	2	2	2	2	2	2	2	2	2	2	2	2	2
	NINV_004	2	2	2	2	2	2	2	2	2	2	2	2	2	2	2	2	2	2	2	2	2	2	2	2	2	2	2	2	2	2	2	2	2	2	2	2	2	2	2	2	2	2	2	2	2	2	2	2
	NINV_005	2	2	2	2	2	2	2	2	2	2	2	2	2	2	2	2	2	2	2	2	2	2	2	2	2	2	2	2	2	2	2	2	2	1	1	2	2	2	2	2	2	2	2	1	1	1	1	1
	NINV_006	2	2	2	2	2	2	2	2	2	2	2	2	2	2	2	2	2	2	2	2	2	2	2	2	2	2	2	2	2	2	2	2	2	2	2	2	2	2	2	2	2	2	2	2	2	2	2	2
	NINV_007	2	2	2	2	2	2	2	2	2	2	2	2	2	2	2	1	1	1	2	2	2	2	2	2	2	2	2	2	2	2	2	2	2	2	2	2	2	2	2	2	2	2	2	2	2	2	2	2
#2	NINV_008	1	1	1	1	1	1	1	2	2	2	1	1	1	1	2	2	2	2	2	2	2	2	2	1	1	1	2	2	2	2	2	2	2	2	2	2	2	2	2	2	2	2	2	2	2	2	2	2
	NINV_009	2	2	2	2	2	2	2	2	2	2	2	2	1	1	1	1	1	1	1	1	1	2	2	2	2	2	2	2	2	2	2	2	2	2	2	2	2	2	2	2	2	2	2	2	2	2	2	2
	NINV_010	1	1	1	1	1	1	1	1	1	1	1	1	1	1	1	1	1	1	1	1	1	1	1	1	1	2	2	1	1	1	1	2	1	1	1	2	2	2	2	2	2	2	2	2	2	2	2	1
	NINV_011	2	2	2	2	2	2	2	2	2	2	2	2	2	2	2	2	2	2	2	2	2	2	2	2	2	2	2	2	2	2	2	2	2	2	2	2	2	2	2	2	2	2	2	2	2	2	2	2
	NINV_012	1	2	2	2	2	2	2	2	2	2	2	2	2	2	2	2	2	2	2	2	2	2	2	2	2	2	2	2	2	2	2	2	2	2	2	2	2	2	2	2	2	2	2	2	2	2	2	2
	NINV_013	2	2	2	2	2	2	2	2	2	2	2	2	2	2	2	2	2	2	2	2	2	2	2	2	2	2	2	2	2	2	2	2	2	2	2	2	2	2	2	2	2	2	2	2	2	2	2	2
	NINV_014	2	2	2	2	2	2	2	2	2	2	2	2	2	2	2	2	2	2	2	2	2	2	2	2	2	2	2	2	2	2	2	2	2	2	2	2	2	2	2	2	2	2	1	1	1	1	1	2
	NINV_015	2	2	2	2	2	2	2	2	2	2	2	2	2	2	2	2	2	2	2	2	1	1	1	1	1	1	1	1	2	2	1	1	1	1	1	1	1	1	1	1	1	1	1	2	2	2	2	2
	NINV_016	2	2	2	2	2	2	2	2	2	2	2	2	2	1	1	1	1	1	1	1	1	1	1	1	1	1	1	1	1	1	1	1	1	1	1	1	1	1	1	1	1	2	2	2	2	1	1	1
	NINV_017	2	2	2	2	2	2	2	2	2	2	1	1	1	1	1	1	1	1	1	1	1	1	1	1	1	1	1	1	1	1	1	1	1	1	1	1	1	1	1	1	1	1	1	1	1	1	1	1
	NINV_019	2	2	2	2	2	2	2	2	2	2	2	2	2	2	2	2	1	1	1	1	1	1	1	1	1	1	1	1	1	1	1	1	2	2	2	2	2	2	2	2	1	1	1	1	1	1	1	1
	NINV_021	2	2	2	2	2	2	2	2	2	2	2	2	2	2	2	2	2	2	2	2	2	2	2	2	2	2	2	2	2	2	2	2	2	1	1	1	1	1	2	2	2	2	2	1	1	1	1	1
	NINV_022	2	2	2	2	2	2	2	2	2	2	2	2	2	2	2	2	2	2	2	2	2	2	2	2	2	2	2	2	2	2	2	2	2	2	2	2	2	2	2	2	2	2	2	2	2	2	2	2
	NINV_023	2	2	2	2	2	2	2	2	2	2	2	2	2	2	2	2	2	2	2	2	2	2	2	1	1	1	1	1	1	1	1	1	2	2	2	2	2	2	2	2	2	2	2	2	2	1	1	1
	NINV_024	2	2	2	2	2	2	2	2	2	2	2	2	2	2	2	2	2	2	2	2	2	1	1	1	1	1	1	1	1	1	1	1	1	1	2	2	2	2	2	2	2	2	2	2	2	2	2	2
	NINV_020	2	2	1	1	1	1	1	1	1	1	2	2	2	2	2	2	2	2	2	2	2	2	2	2	2	2	2	2	2	2	2	2	2	2	2	2	2	2	2	2	2	1	1	1	1	1	1	1
	NINV_018	2	2	2	2	2	2	2	2	2	1	1	1	1	1	1	1	1	1	1	1	1	1	1	1	1	1	1	1	1	1	1	1	1	1	1	1	1	1	1	1	1	1	1	1	1	1	1	1
[truncated: 87 more columns]

## Sheet: Fig 1h
Source Data for Fig 1h
		# St1 stretches					# occurrences
Experiment	Parasite	Invaded vessel	Other vessel	No vessel			single St1 stretch	double St1 stretch	triple St1 stretch	quadruple or more St1 stretch
#1	INV_001	4				Invaded vessel	4	8	4	9
	INV_002	2				Other vessel	2	0	1	0
	INV_003	4	1			No vessel	1	1	0	0
	INV_004	3
	INV_005	2
	INV_006	4	3	2
	INV_007	8
	INV_008	3		1
	INV_009	2	1
#2	INV_010	0
	INV_011	3
	INV_012	2
	INV_013	4
	INV_014	4
	INV_015	3
	INV_016	4
	INV_017	9
	INV_018	2
	INV_019	1
#3	INV_020	1
	INV_021	2
	INV_022	1
	INV_023	1
	INV_024	2
#4	INV_025	7
	INV_026	2
	INV_027	0

## Sheet: Fig 1i
Source Data for Fig 1i
Experiment	Parasite	Distance between last St1 and BVI (µm)		Distance interval between last St1 and BVI (µm)	# events	frequency
#1	INV_001	4.33541324		0-1	9	0.36
	INV_002	0		1-3	2	0.08
	INV_003	11.5		3-5	4	0.16
	INV_004	0		5-7	4	0.16
	INV_005	6.71105416		7-9	3	0.12
	INV_006	1.98488715		9-11	1	0.04
	INV_007	0		11-13	1	0.04
	INV_008	0.2204949		13-15	1	0.04
	INV_009	7.27904616
#2	INV_010
	INV_011	9.74902867
	INV_012	7.44179421
	INV_013	0
	INV_014	0
	INV_015	0
	INV_016	5.4554997
	INV_017	0
	INV_018	7.10995949
	INV_019	5.96681087
#3	INV_020	3.88605147
	INV_021	4.6501944
	INV_022	3.58908247
	INV_023	1.90221818
	INV_024	6.27986146
#4	INV_025	0
	INV_026	14.6288799
	INV_027

## Sheet: Fig 2c
Source Data for Fig 2c
INV St2
	Step length (µm)	Probability
	0.0159999999999911	1
	0.0210000000000008	0.997076023391813
	0.0319999999999965	0.994152046783626
	0.0370000000000061	0.991228070175439
	0.0409999999999968	0.988304093567251
	0.0450000000000159	0.985380116959064
	0.0800000000000125	0.982456140350877
	0.0810000000000031	0.97953216374269
	0.0829999999999984	0.976608187134503
	0.0840000000000032	0.973684210526316
	0.0970000000000084	0.970760233918129
	0.119	0.967836257309941
	0.123000000000019	0.964912280701754
	0.135999999999996	0.961988304093567
	0.144999999999996	0.95906432748538
	0.164000000000001	0.956140350877193
	0.164999999999992	0.953216374269006
	0.171000000000021	0.950292397660819
	0.174000000000007	0.947368421052632
	0.194999999999993	0.944444444444444
	0.195000000000022	0.941520467836257
	0.200000000000003	0.93859649122807
	0.207999999999998	0.935672514619883
	0.211000000000013	0.932748538011696
	0.228999999999985	0.929824561403509
	0.230999999999995	0.926900584795322
	0.244	0.923976608187134
	0.254999999999995	0.921052631578947
	0.263000000000005	0.91812865497076
	0.26600000000002	0.915204678362573
	0.299999999999983	0.912280701754386
	0.313000000000002	0.909356725146199
	0.323000000000008	0.906432748538012
	0.328000000000003	0.903508771929825
	0.334000000000003	0.900584795321637
	0.359999999999999	0.89766081871345
	0.385000000000005	0.894736842105263
	0.396999999999991	0.891812865497076
	0.404000000000025	0.888888888888889
	0.424000000000007	0.885964912280702
	0.426999999999992	0.883040935672515
	0.429000000000002	0.880116959064328
	0.445	0.87719298245614
	0.448999999999984	0.874269005847953
	0.469999999999999	0.871345029239766
	0.469999999999999	0.868421052631579
	0.47799999999998	0.865497076023392
	0.488999999999997	0.862573099415205
	0.526000000000003	0.859649122807018
	0.551000000000002	0.85672514619883
	0.558999999999997	0.853801169590643
	0.599000000000018	0.850877192982456
	0.605999999999995	0.847953216374269
	0.620000000000005	0.845029239766082
	0.623999999999995	0.842105263157895
	0.624000000000024	0.839181286549708
	0.628	0.83625730994152
	0.631	0.833333333333333
	0.632000000000005	0.830409356725146
	0.667000000000002	0.827485380116959
	0.668999999999983	0.824561403508772
	0.671000000000006	0.821637426900585
	0.673000000000002	0.818713450292398
	0.682000000000016	0.815789473684211
	0.707999999999998	0.812865497076023
	0.718999999999994	0.809941520467836
	0.724000000000018	0.807017543859649
	0.738	0.804093567251462
	0.756999999999977	0.801169590643275
	0.793999999999997	0.798245614035088
	0.822000000000003	0.795321637426901
	0.823999999999984	0.792397660818713
	0.823999999999998	0.789473684210526
	0.846000000000004	0.786549707602339
	0.883999999999986	0.783625730994152
	0.933000000000021	0.780701754385965
	0.948999999999998	0.777777777777778
	0.965000000000003	0.774853801169591
	0.968999999999994	0.771929824561403
	0.979000000000013	0.769005847953216
	1.00300000000001	0.766081871345029
	1.02800000000002	0.763157894736842
	1.04599999999999	0.760233918128655
	1.05199999999999	0.757309941520468
	1.053	0.754385964912281
	1.08199999999999	0.751461988304094
	1.08200000000002	0.748538011695906
	1.08500000000001	0.745614035087719
	1.113	0.742690058479532
	1.18300000000001	0.739766081871345
	1.19399999999999	0.736842105263158
	1.196	0.733918128654971
	1.22899999999998	0.730994152046784
	1.233	0.728070175438597
	1.239	0.725146198830409
	1.256	0.722222222222222
	1.27200000000001	0.719298245614035
	1.357	0.716374269005848
	1.36199999999999	0.713450292397661
	1.372	0.710526315789474
	1.381	0.707602339181287
	1.38900000000001	0.704678362573099
	1.39200000000002	0.701754385964912
	1.41499999999999	0.698830409356725
	1.43099999999998	0.695906432748538
	1.444	0.692982456140351
	1.452	0.690058479532164
	1.53500000000001	0.687134502923977
	1.54400000000001	0.684210526315789
	1.56700000000001	0.681286549707602
	1.594	0.678362573099415
	1.637	0.675438596491228
	1.682	0.672514619883041
	1.68600000000001	0.669590643274854
	1.702	0.666666666666667
	1.70700000000002	0.66374269005848
	1.709	0.660818713450292
	1.724	0.657894736842105
	1.72799999999998	0.654970760233918
	1.73399999999998	0.652046783625731
	1.77800000000002	0.649122807017544
	1.81200000000001	0.646198830409357
	1.81400000000002	0.64327485380117
	1.85899999999999	0.640350877192982
	1.86199999999999	0.637426900584795
	1.87899999999999	0.634502923976608
	1.896	0.631578947368421
	1.90099999999998	0.628654970760234
	1.90600000000001	0.625730994152047
	1.91600000000003	0.62280701754386
	1.97800000000001	0.619883040935672
	2.027	0.616959064327485
	2.06700000000001	0.614035087719298
	2.077	0.611111111111111
	2.08599999999998	0.608187134502924
	2.12300000000002	0.605263157894737
	2.132	0.60233918128655
	2.18099999999998	0.599415204678363
	2.21000000000001	0.596491228070175
	2.214	0.593567251461988
	2.215	0.590643274853801
	2.23099999999999	0.587719298245614
	2.232	0.584795321637427
	2.248	0.58187134502924
	2.255	0.578947368421053
	2.26399999999998	0.576023391812866
	2.29599999999999	0.573099415204678
	2.304	0.570175438596491
	2.30500000000001	0.567251461988304
	2.381	0.564327485380117
	2.387	0.56140350877193
	2.394	0.558479532163743
	2.447	0.555555555555556
	2.455	0.552631578947368
	2.46299999999999	0.549707602339181
	2.547	0.546783625730994
	2.559	0.543859649122807
	2.61	0.54093567251462
	2.611	0.538011695906433
	2.66	0.535087719298246
	2.661	0.532163742690059
	2.667	0.529239766081871
	2.67400000000001	0.526315789473684
	2.68599999999999	0.523391812865497
	2.70699999999999	0.52046783625731
	2.708	0.517543859649123
	2.81700000000001	0.514619883040936
	2.827	0.511695906432749
	2.873	0.508771929824561
	2.87699999999998	0.505847953216374
	2.886	0.502923976608187
	2.89600000000002	0.5
	2.931	0.497076023391813
	2.97	0.494152046783626
	3.05	0.491228070175439
	3.05099999999999	0.488304093567251
	3.078	0.485380116959064
	3.093	0.482456140350877
	3.166	0.47953216374269
	3.179	0.476608187134503
	3.193	0.473684210526316
	3.28899999999999	0.470760233918129
	3.29900000000001	0.467836257309941
	3.359	0.464912280701754
	3.36	0.461988304093567
	3.363	0.45906432748538
	3.41	0.456140350877193
	3.46599999999999	0.453216374269006
	3.47499999999999	0.450292397660819
	3.57900000000001	0.447368421052632
	3.58499999999998	0.444444444444444
	3.59099999999998	0.441520467836257
	3.62200000000001	0.43859649122807
	3.667	0.435672514619883
	3.688	0.432748538011696
	3.741	0.429824561403509
	3.75	0.426900584795322
	3.779	0.423976608187135
	3.80200000000002	0.421052631578947
	3.822	0.41812865497076
	3.83699999999999	0.415204678362573
	4.08500000000001	0.412280701754386
	4.12299999999999	0.409356725146199
	4.155	0.406432748538012
	4.17400000000001	0.403508771929825
	4.251	0.400584795321637
	4.508	0.39766081871345
	4.53700000000001	0.394736842105263
	4.60300000000001	0.391812865497076
	4.64400000000001	0.388888888888889
	4.67400000000001	0.385964912280702
	4.745	0.383040935672515
	4.76300000000001	0.380116959064327
	4.77600000000001	0.37719298245614
	4.779	0.374269005847953
	4.81200000000001	0.371345029239766
	4.85600000000002	0.368421052631579
	4.857	0.365497076023392
	4.86699999999999	0.362573099415205
	4.893	0.359649122807018
	4.893	0.35672514619883
	4.976	0.353801169590643
	5.05000000000001	0.350877192982456
	5.183	0.347953216374269
	5.188	0.345029239766082
	5.227	0.342105263157895
	5.25700000000001	0.339181286549708
	5.26499999999999	0.33625730994152
	5.27500000000001	0.333333333333333
	5.328	0.330409356725146
	5.362	0.327485380116959
	5.37700000000001	0.324561403508772
	5.50299999999999	0.321637426900585
	5.587	0.318713450292398
	5.59700000000001	0.315789473684211
	5.614	0.312865497076023
	5.62100000000001	0.309941520467836
	5.711	0.307017543859649
	5.77199999999999	0.304093567251462
	5.87099999999998	0.301169590643275
	5.95400000000001	0.298245614035088
	5.96699999999998	0.295321637426901
	5.988	0.292397660818713
	6.12	0.289473684210526
	6.166	0.286549707602339
	6.17999999999999	0.283625730994152
	6.18900000000002	0.280701754385965
	6.24599999999998	0.277777777777778
	6.292	0.274853801169591
	6.375	0.271929824561404
	6.38300000000001	0.269005847953216
	6.49000000000001	0.266081871345029
	6.559	0.263157894736842
	6.583	0.260233918128655
	6.664	0.257309941520468
	6.696	0.254385964912281
	6.745	0.251461988304094
	6.809	0.248538011695906
	6.84200000000001	0.245614035087719
	6.88400000000001	0.242690058479532
	6.89400000000001	0.239766081871345
	6.923	0.236842105263158
	6.95599999999999	0.233918128654971
	6.97799999999999	0.230994152046784
	6.98899999999999	0.228070175438596
	7.001	0.225146198830409
	7.042	0.222222222222222
	7.062	0.219298245614035
	7.09999999999999	0.216374269005848
	7.11099999999999	0.213450292397661
	7.126	0.210526315789474
	7.14600000000002	0.207602339181287
	7.211	0.204678362573099
	7.265	0.201754385964912
	7.28299999999999	0.198830409356725
	7.33800000000001	0.195906432748538
	7.35000000000001	0.192982456140351
	7.36100000000002	0.190058479532164
	7.46600000000001	0.187134502923977
	7.648	0.184210526315789
	7.79500000000002	0.181286549707602
	7.948	0.178362573099415
	7.94800000000001	0.175438596491228
	8.43799999999999	0.172514619883041
	8.64	0.169590643274854
	8.65299999999999	0.166666666666667
	8.68899999999999	0.16374269005848
	8.758	0.160818713450292
	8.86799999999999	0.157894736842105
	9.071	0.154970760233918
	9.096	0.152046783625731
	9.309	0.149122807017544
	9.343	0.146198830409357
	9.35500000000002	0.14327485380117
	9.36700000000002	0.140350877192982
	9.66900000000001	0.137426900584795
	10.127	0.134502923976608
	10.295	0.131578947368421
	10.452	0.128654970760234
	10.578	0.125730994152047
	10.667	0.12280701754386
	10.841	0.119883040935673
	10.906	0.116959064327485
	11.097	0.114035087719298
	11.13	0.111111111111111
	12.407	0.108187134502924
	12.483	0.105263157894737
	12.557	0.10233918128655
	12.565	0.0994152046783626
	12.776	0.0964912280701754
	12.804	0.0935672514619883
	13.161	0.0906432748538012
	13.52	0.087719298245614
	13.614	0.0847953216374269
	13.623	0.0818713450292398
	13.666	0.0789473684210526
	13.84	0.0760233918128655
	14.423	0.0730994152046784
	14.76	0.0701754385964912
	14.928	0.0672514619883041
	15.142	0.064327485380117
	15.334	0.0614035087719298
	15.372	0.0584795321637427
	15.593	0.0555555555555556
	16.059	0.0526315789473684
	16.194	0.0497076023391813
	16.628	0.0467836257309941
	17.151	0.043859649122807
	17.42	0.0409356725146199
	17.7	0.0380116959064327
	18.034	0.0350877192982456
	19.236	0.0321637426900585
	20.354	0.0292397660818713
	21.437	0.0263157894736842
	26.47	0.0233918128654971
	27.324	0.0204678362573099
	28.307	0.0175438596491228
	28.45	0.0146198830409357
	29.997	0.0116959064327485
	30.559	0.0087719298245614
	42.313	0.00584795321637427
	76.762	0.00292397660818713

## Sheet: Fig 2d
Source Data for Fig 2d
INV St1+St2				Inset: INV St1
	Step length (µm)	Probability			Step length (µm)	Probability
	0.000999999999976353	1			0.000999999999976353	1
	0.00100000000000477	0.998998998998999			0.00100000000000477	0.998084291187739
	0.00100000000000477	0.997997997997998			0.00100000000000477	0.996168582375479
	0.00100000000000477	0.996996996996997			0.00100000000000477	0.994252873563218
	0.00100000000000477	0.995995995995996			0.00100000000000477	0.992337164750958
	0.00199999999999534	0.994994994994995			0.00199999999999534	0.990421455938697
	0.00200000000000955	0.993993993993994			0.00200000000000955	0.988505747126437
	0.00300000000000011	0.992992992992993			0.00300000000000011	0.986590038314176
	0.00300000000000011	0.991991991991992			0.00300000000000011	0.984674329501916
	0.00300000000001432	0.990990990990991			0.00300000000001432	0.982758620689655
	0.00300000000001432	0.98998998998999			0.00300000000001432	0.980842911877395
	0.00300000000001432	0.988988988988989			0.00300000000001432	0.978927203065134
	0.00399999999999068	0.987987987987988			0.00399999999999068	0.977011494252874
	0.00399999999999068	0.986986986986987			0.00399999999999068	0.975095785440613
	0.00399999999999778	0.985985985985986			0.00399999999999778	0.973180076628352
	0.00400000000000489	0.984984984984985			0.00400000000000489	0.971264367816092
	0.00400000000000489	0.983983983983984			0.00400000000000489	0.969348659003831
	0.00499999999999545	0.982982982982983			0.00499999999999545	0.967432950191571
	0.00600000000000023	0.981981981981982			0.00600000000000023	0.96551724137931
	0.00600000000000023	0.980980980980981			0.00600000000000023	0.96360153256705
	0.00600000000000023	0.97997997997998			0.00699999999999079	0.961685823754789
	0.00699999999999079	0.978978978978979			0.00799999999999557	0.959770114942529
	0.00799999999999557	0.977977977977978			0.00800000000000978	0.957854406130268
	0.00800000000000978	0.976976976976977			0.00800000000000978	0.955938697318008
	0.00800000000000978	0.975975975975976			0.00800000000000978	0.954022988505747
	0.00800000000000978	0.974974974974975			0.00899999999998613	0.952107279693487
	0.00899999999998613	0.973973973973974			0.00999999999999091	0.950191570881226
	0.00999999999999091	0.972972972972973			0.0100000000000051	0.948275862068966
	0.0100000000000051	0.971971971971972			0.0100000000000051	0.946360153256705
	0.0100000000000051	0.970970970970971			0.0100000000000051	0.944444444444444
	0.0100000000000051	0.96996996996997			0.0109999999999957	0.942528735632184
	0.0109999999999957	0.968968968968969			0.0109999999999957	0.940613026819923
	0.0109999999999957	0.967967967967968			0.0110000000000099	0.938697318007663
	0.0110000000000099	0.966966966966967			0.0120000000000005	0.936781609195402
	0.0120000000000005	0.965965965965966			0.0120000000000005	0.934865900383142
	0.0120000000000005	0.964964964964965			0.0129999999999768	0.932950191570881
	0.0129999999999768	0.963963963963964			0.012999999999991	0.931034482758621
	0.012999999999991	0.962962962962963			0.0130000000000052	0.92911877394636
	0.0130000000000052	0.961961961961962			0.0139999999999816	0.9272030651341
	0.0139999999999816	0.960960960960961			0.0139999999999958	0.925287356321839
	0.0139999999999958	0.95995995995996			0.01400000000001	0.923371647509579
	0.01400000000001	0.958958958958959			0.01400000000001	0.921455938697318
	0.01400000000001	0.957957957957958			0.01400000000001	0.919540229885057
	0.01400000000001	0.956956956956957			0.01400000000001	0.917624521072797
	0.01400000000001	0.955955955955956			0.0150000000000006	0.915708812260536
	0.0150000000000006	0.954954954954955			0.0150000000000006	0.913793103448276
	0.0150000000000006	0.953953953953954			0.0150000000000006	0.911877394636015
	0.0150000000000006	0.952952952952953			0.0150000000000148	0.909961685823755
	0.0150000000000148	0.951951951951952			0.0150000000000148	0.908045977011494
	0.0150000000000148	0.950950950950951			0.0159999999999911	0.906130268199234
	0.0159999999999911	0.94994994994995			0.0159999999999911	0.904214559386973
	0.0159999999999911	0.948948948948949			0.0160000000000053	0.902298850574713
	0.0159999999999911	0.947947947947948			0.0169999999999959	0.900383141762452
	0.0160000000000053	0.946946946946947			0.0169999999999959	0.898467432950192
	0.0169999999999959	0.945945945945946			0.0170000000000243	0.896551724137931
	0.0169999999999959	0.944944944944945			0.0180000000000007	0.89463601532567
	0.0170000000000243	0.943943943943944			0.0180000000000007	0.89272030651341
	0.0180000000000007	0.942942942942943			0.0180000000000007	0.890804597701149
	0.0180000000000007	0.941941941941942			0.0190000000000055	0.888888888888889
	0.0180000000000007	0.940940940940941			0.019999999999996	0.886973180076628
	0.0190000000000055	0.93993993993994			0.0200000000000102	0.885057471264368
	0.019999999999996	0.938938938938939			0.0209999999999866	0.883141762452107
	0.0200000000000102	0.937937937937938			0.0229999999999961	0.881226053639847
	0.0209999999999866	0.936936936936937			0.0240000000000009	0.879310344827586
	0.0210000000000008	0.935935935935936			0.0240000000000009	0.877394636015326
	0.0229999999999961	0.934934934934935			0.0240000000000009	0.875478927203065
	0.0240000000000009	0.933933933933934			0.0240000000000009	0.873563218390805
	0.0240000000000009	0.932932932932933			0.0240000000000009	0.871647509578544
	0.0240000000000009	0.931931931931932			0.0249999999999773	0.869731800766284
	0.0240000000000009	0.930930930930931			0.0250000000000057	0.867816091954023
	0.0240000000000009	0.92992992992993			0.0250000000000057	0.865900383141762
	0.0249999999999773	0.928928928928929			0.0250000000000057	0.863984674329502
	0.0250000000000057	0.927927927927928			0.0259999999999962	0.862068965517241
	0.0250000000000057	0.926926926926927			0.0260000000000105	0.860153256704981
	0.0250000000000057	0.925925925925926			0.0260000000000105	0.85823754789272
	0.0259999999999962	0.924924924924925			0.0260000000000105	0.85632183908046
	0.0260000000000105	0.923923923923924			0.0260000000000105	0.854406130268199
	0.0260000000000105	0.922922922922923			0.0270000000000152	0.852490421455939
	0.0260000000000105	0.921921921921922			0.02800000000002	0.850574712643678
	0.0260000000000105	0.920920920920921			0.0289999999999964	0.848659003831418
	0.0270000000000152	0.91991991991992			0.0299999999999869	0.846743295019157
	0.02800000000002	0.918918918918919			0.0300000000000011	0.844827586206897
	0.0289999999999964	0.917917917917918			0.0300000000000011	0.842911877394636
	0.0299999999999869	0.916916916916917			0.0319999999999823	0.840996168582375
	0.0300000000000011	0.915915915915916			0.0319999999999965	0.839080459770115
	0.0300000000000011	0.914914914914915			0.0319999999999965	0.837164750957854
	0.0319999999999823	0.913913913913914			0.0320000000000107	0.835249042145594
	0.0319999999999965	0.912912912912913			0.032999999999987	0.833333333333333
	0.0319999999999965	0.911911911911912			0.032999999999987	0.831417624521073
	0.0319999999999965	0.910910910910911			0.0330000000000013	0.829501915708812
	0.0320000000000107	0.90990990990991			0.0330000000000155	0.827586206896552
	0.032999999999987	0.908908908908909			0.0330000000000155	0.825670498084291
	0.032999999999987	0.907907907907908			0.0339999999999918	0.823754789272031
	0.0330000000000013	0.906906906906907			0.034000000000006	0.82183908045977
	0.0330000000000155	0.905905905905906			0.0349999999999966	0.81992337164751
	0.0330000000000155	0.904904904904905			0.0359999999999729	0.818007662835249
	0.0339999999999918	0.903903903903904			0.0369999999999919	0.816091954022989
	0.034000000000006	0.902902902902903			0.0370000000000061	0.814176245210728
	0.0349999999999966	0.901901901901902			0.0380000000000109	0.812260536398467
	0.0359999999999729	0.900900900900901			0.0400000000000205	0.810344827586207
	0.0360000000000014	0.8998998998999			0.0409999999999968	0.808429118773946
	0.0369999999999919	0.898898898898899			0.0409999999999968	0.806513409961686
	0.0370000000000061	0.897897897897898			0.041000000000011	0.804597701149425
	0.0370000000000061	0.896896896896897			0.0420000000000016	0.802681992337165
	0.0380000000000109	0.895895895895896			0.0420000000000016	0.800766283524904
	0.0400000000000205	0.894894894894895			0.0429999999999779	0.798850574712644
	0.0409999999999968	0.893893893893894			0.0429999999999922	0.796934865900383
	0.0409999999999968	0.892892892892893			0.0449999999999875	0.795019157088123
	0.0409999999999968	0.891891891891892			0.0450000000000159	0.793103448275862
	0.041000000000011	0.890890890890891			0.0459999999999923	0.791187739463602
	0.0420000000000016	0.88988988988989			0.046999999999997	0.789272030651341
	0.0420000000000016	0.888888888888889			0.0480000000000018	0.78735632183908
	0.0429999999999779	0.887887887887888			0.0480000000000018	0.78544061302682
	0.0429999999999922	0.886886886886887			0.0489999999999924	0.783524904214559
	0.0449999999999875	0.885885885885886			0.0489999999999924	0.781609195402299
	0.0450000000000159	0.884884884884885			0.0489999999999924	0.779693486590038
	0.0450000000000159	0.883883883883884			0.0490000000000066	0.777777777777778
	0.0459999999999923	0.882882882882883			0.0509999999999877	0.775862068965517
	0.046999999999997	0.881881881881882			0.0510000000000019	0.773946360153257
	0.0480000000000018	0.880880880880881			0.0510000000000161	0.772030651340996
	0.0480000000000018	0.87987987987988			0.0519999999999925	0.770114942528736
	0.0489999999999924	0.878878878878879			0.0519999999999925	0.768199233716475
	0.0489999999999924	0.877877877877878			0.0520000000000209	0.766283524904215
	0.0489999999999924	0.876876876876877			0.0529999999999973	0.764367816091954
	0.0490000000000066	0.875875875875876			0.0529999999999973	0.762452107279693
	0.0509999999999877	0.874874874874875			0.0530000000000257	0.760536398467433
	0.0510000000000019	0.873873873873874			0.054000000000002	0.758620689655172
	0.0510000000000161	0.872872872872873			0.0559999999999832	0.756704980842912
	0.0519999999999925	0.871871871871872			0.0570000000000022	0.754789272030651
	0.0519999999999925	0.870870870870871			0.0570000000000022	0.752873563218391
	0.0520000000000209	0.86986986986987			0.0570000000000022	0.75095785440613
	0.0529999999999973	0.868868868868869			0.0570000000000164	0.74904214559387
	0.0529999999999973	0.867867867867868			0.0579999999999927	0.747126436781609
	0.0530000000000257	0.866866866866867			0.0579999999999927	0.745210727969349
	0.054000000000002	0.865865865865866			0.0580000000000069	0.743295019157088
	0.0559999999999832	0.864864864864865			0.0580000000000069	0.741379310344828
	0.0570000000000022	0.863863863863864			0.0589999999999975	0.739463601532567
	0.0570000000000022	0.862862862862863			0.0589999999999975	0.737547892720307
	0.0570000000000022	0.861861861861862			0.0589999999999975	0.735632183908046
	0.0570000000000164	0.860860860860861			0.0600000000000023	0.733716475095785
	0.0579999999999927	0.85985985985986			0.0600000000000023	0.731800766283525
	0.0579999999999927	0.858858858858859			0.0620000000000118	0.729885057471264
	0.0580000000000069	0.857857857857858			0.0630000000000166	0.727969348659004
	0.0580000000000069	0.856856856856857			0.0649999999999977	0.726053639846743
	0.0589999999999975	0.855855855855856			0.0649999999999977	0.724137931034483
	0.0589999999999975	0.854854854854855			0.0660000000000025	0.722222222222222
	0.0589999999999975	0.853853853853854			0.0669999999999931	0.720306513409962
	0.0600000000000023	0.852852852852853			0.0670000000000073	0.718390804597701
	0.0600000000000023	0.851851851851852			0.0680000000000121	0.716475095785441
	0.0609999999999786	0.850850850850851			0.0689999999999884	0.71455938697318
	0.0620000000000118	0.84984984984985			0.0699999999999932	0.71264367816092
	0.0630000000000166	0.848848848848849			0.0699999999999932	0.710727969348659
	0.0649999999999977	0.847847847847848			0.070999999999998	0.708812260536398
	0.0649999999999977	0.846846846846847			0.0720000000000027	0.706896551724138
	0.0660000000000025	0.845845845845846			0.0730000000000075	0.704980842911877
	0.0669999999999931	0.844844844844845			0.0730000000000075	0.703065134099617
	0.0670000000000073	0.843843843843844			0.0739999999999839	0.701149425287356
	0.0680000000000121	0.842842842842843			0.0739999999999981	0.699233716475096
	0.0689999999999884	0.841841841841842			0.0759999999999934	0.697318007662835
	0.0699999999999932	0.840840840840841			0.0759999999999934	0.695402298850575
	0.0699999999999932	0.83983983983984			0.0769999999999982	0.693486590038314
	0.070999999999998	0.838838838838839			0.0770000000000053	0.691570881226054
	0.0720000000000027	0.837837837837838			0.0799999999999841	0.689655172413793
	0.0730000000000075	0.836836836836837			0.0799999999999983	0.687739463601533
	0.0730000000000075	0.835835835835836			0.0809999999999889	0.685823754789272
	0.0739999999999839	0.834834834834835			0.0809999999999889	0.683908045977011
	0.0739999999999981	0.833833833833834			0.0819999999999936	0.681992337164751
	0.0759999999999934	0.832832832832833			0.0820000000000078	0.68007662835249
	0.0759999999999934	0.831831831831832			0.0829999999999984	0.67816091954023
	0.0769999999999982	0.830830830830831			0.0839999999999748	0.676245210727969
	0.0770000000000053	0.82982982982983			0.0849999999999795	0.674329501915709
	0.0799999999999841	0.828828828828829			0.0860000000000127	0.672413793103448
	0.0799999999999983	0.827827827827828			0.0869999999999891	0.670498084291188
	0.0800000000000125	0.826826826826827			0.0870000000000033	0.668582375478927
	0.0809999999999889	0.825825825825826			0.0879999999999939	0.666666666666667
	0.0809999999999889	0.824824824824825			0.0889999999999986	0.664750957854406
	0.0810000000000031	0.823823823823824			0.0889999999999986	0.662835249042146
	0.0819999999999936	0.822822822822823			0.0890000000000128	0.660919540229885
	0.0820000000000078	0.821821821821822			0.0910000000000082	0.659003831417625
	0.0829999999999984	0.820820820820821			0.0929999999999893	0.657088122605364
	0.0829999999999984	0.81981981981982			0.0929999999999893	0.655172413793103
	0.0839999999999748	0.818818818818819			0.0929999999999893	0.653256704980843
	0.0840000000000032	0.817817817817818			0.0939999999999941	0.651340996168582
	0.0840000000000032	0.816816816816817			0.0949999999999989	0.649425287356322
	0.0849999999999795	0.815815815815816			0.0949999999999989	0.647509578544061
	0.0860000000000127	0.814814814814815			0.0960000000000036	0.645593869731801
	0.0869999999999891	0.813813813813814			0.0970000000000084	0.64367816091954
	0.0870000000000033	0.812812812812813			0.0970000000000084	0.64176245210728
	0.0879999999999939	0.811811811811812			0.0980000000000132	0.639846743295019
	0.0889999999999986	0.810810810810811			0.0989999999999895	0.637931034482759
	0.0889999999999986	0.80980980980981			0.0989999999999895	0.636015325670498
	0.0890000000000128	0.808808808808809			0.0999999999999943	0.634099616858238
	0.0910000000000082	0.807807807807808			0.0999999999999943	0.632183908045977
	0.0929999999999893	0.806806806806807			0.0999999999999943	0.630268199233716
	0.0929999999999893	0.805805805805806			0.10199999999999	0.628352490421456
	0.0929999999999893	0.804804804804805			0.102000000000004	0.626436781609195
	0.0939999999999941	0.803803803803804			0.102000000000004	0.624521072796935
	0.0949999999999989	0.802802802802803			0.102000000000004	0.622605363984674
	0.0949999999999989	0.801801801801802			0.103000000000009	0.620689655172414
	0.0960000000000036	0.800800800800801			0.103000000000009	0.618773946360153
	0.0970000000000084	0.7997997997998			0.104000000000013	0.616858237547893
	0.0970000000000084	0.798798798798799			0.104000000000013	0.614942528735632
	0.0970000000000084	0.797797797797798			0.10499999999999	0.613026819923372
	0.0980000000000132	0.796796796796797			0.105000000000018	0.611111111111111
	0.0989999999999895	0.795795795795796			0.105000000000018	0.609195402298851
	0.0989999999999895	0.794794794794795			0.105999999999995	0.60727969348659
	0.0999999999999943	0.793793793793794			0.106999999999999	0.60536398467433
	0.0999999999999943	0.792792792792793			0.106999999999999	0.603448275862069
	0.0999999999999943	0.791791791791792			0.108000000000004	0.601532567049808
	0.10199999999999	0.790790790790791			0.108999999999995	0.599616858237548
	0.102000000000004	0.78978978978979			0.109000000000009	0.597701149425287
	0.102000000000004	0.788788788788789			0.111000000000004	0.595785440613027
	0.102000000000004	0.787787787787788			0.111999999999995	0.593869731800766
	0.103000000000009	0.786786786786787			0.111999999999995	0.591954022988506
	0.103000000000009	0.785785785785786			0.113	0.590038314176245
	0.104000000000013	0.784784784784785			0.113	0.588122605363985
	0.104000000000013	0.783783783783784			0.11399999999999	0.586206896551724
	0.10499999999999	0.782782782782783			0.114000000000004	0.584291187739464
	0.105000000000018	0.781781781781782			0.114999999999995	0.582375478927203
	0.105000000000018	0.780780780780781			0.116000000000014	0.580459770114943
	0.105999999999995	0.77977977977978			0.118000000000023	0.578544061302682
	0.106999999999999	0.778778778778779			0.119	0.576628352490421
	0.106999999999999	0.777777777777778			0.119	0.574712643678161
	0.108000000000004	0.776776776776777			0.122	0.5727969348659
	0.108999999999995	0.775775775775776			0.122	0.57088122605364
	0.109000000000009	0.774774774774775			0.124000000000002	0.568965517241379
	0.111000000000004	0.773773773773774			0.124000000000024	0.567049808429119
	0.111999999999995	0.772772772772773			0.125	0.565134099616858
	0.111999999999995	0.771771771771772			0.125999999999976	0.563218390804598
	0.113	0.770770770770771			0.125999999999991	0.561302681992337
	0.113	0.76976976976977			0.126999999999981	0.559386973180077
	0.113999999999976	0.768768768768769			0.128	0.557471264367816
	0.11399999999999	0.767767767767768			0.128999999999991	0.555555555555556
	0.114000000000004	0.766766766766767			0.128999999999991	0.553639846743295
	0.114999999999995	0.765765765765766			0.128999999999991	0.551724137931034
	0.116000000000014	0.764764764764765			0.129000000000019	0.549808429118774
	0.118000000000023	0.763763763763764			0.131999999999991	0.547892720306513
	0.119	0.762762762762763			0.132000000000005	0.545977011494253
	0.119	0.761761761761762			0.132999999999996	0.544061302681992
	0.119	0.760760760760761			0.133999999999986	0.542145593869732
	0.122	0.75975975975976			0.134	0.540229885057471
	0.122	0.758758758758759			0.134999999999991	0.538314176245211
	0.123000000000019	0.757757757757758			0.134999999999998	0.53639846743295
	0.123999999999995	0.756756756756757			0.135000000000005	0.53448275862069
	0.124000000000002	0.755755755755756			0.135000000000005	0.532567049808429
	0.124000000000024	0.754754754754755			0.140000000000001	0.530651340996169
	0.125	0.753753753753754			0.140000000000001	0.528735632183908
	0.125999999999976	0.752752752752753			0.140999999999991	0.526819923371648
	0.125999999999991	0.751751751751752			0.141999999999996	0.524904214559387
	0.126999999999981	0.750750750750751			0.141999999999996	0.522988505747126
	0.128	0.74974974974975			0.143000000000001	0.521072796934866
	0.128999999999991	0.748748748748749			0.143999999999977	0.519157088122605
	0.128999999999991	0.747747747747748			0.144999999999996	0.517241379310345
	0.128999999999991	0.746746746746747			0.146000000000001	0.515325670498084
	0.129000000000019	0.745745745745746			0.146000000000015	0.513409961685824
	0.131999999999991	0.744744744744745			0.147999999999996	0.511494252873563
	0.132000000000005	0.743743743743744			0.149000000000001	0.509578544061303
	0.132999999999996	0.742742742742743			0.149000000000001	0.507662835249042
	0.133999999999986	0.741741741741742			0.149000000000001	0.505747126436782
	0.134	0.740740740740741			0.150000000000006	0.503831417624521
	0.134999999999991	0.73973973973974			0.150000000000006	0.501915708812261
	0.134999999999998	0.738738738738739			0.152999999999992	0.5
	0.135000000000005	0.737737737737738			0.155000000000001	0.498084291187739
	0.135000000000005	0.736736736736737			0.155000000000001	0.496168582375479
	0.135999999999996	0.735735735735736			0.155999999999992	0.494252873563218
	0.140000000000001	0.734734734734735			0.155999999999992	0.492337164750958
	0.140000000000001	0.733733733733734			0.156999999999996	0.490421455938697
	0.140000000000015	0.732732732732733			0.158999999999992	0.488505747126437
	0.140999999999991	0.731731731731732			0.159999999999997	0.486590038314176
	0.141999999999996	0.730730730730731			0.160000000000011	0.484674329501916
	0.141999999999996	0.72972972972973			0.161000000000001	0.482758620689655
	0.143000000000001	0.728728728728729			0.161000000000001	0.480842911877395
	0.143999999999977	0.727727727727728			0.161000000000001	0.478927203065134
	0.144999999999996	0.726726726726727			0.163999999999987	0.477011494252874
	0.144999999999996	0.725725725725726			0.165999999999997	0.475095785440613
	0.146000000000001	0.724724724724725			0.168000000000006	0.473180076628352
	0.146000000000015	0.723723723723724			0.168999999999997	0.471264367816092
	0.147999999999996	0.722722722722723			0.170999999999992	0.469348659003831
	0.149000000000001	0.721721721721722			0.171999999999997	0.467432950191571
	0.149000000000001	0.720720720720721			0.173000000000002	0.46551724137931
	0.149000000000001	0.71971971971972			0.174000000000007	0.46360153256705
	0.150000000000006	0.718718718718719			0.174999999999983	0.461685823754789
	0.150000000000006	0.717717717717718			0.174999999999983	0.459770114942529
	0.151999999999987	0.716716716716717			0.174999999999997	0.457854406130268
	0.152999999999992	0.715715715715716			0.175000000000011	0.455938697318008
	0.153999999999996	0.714714714714715			0.176000000000016	0.454022988505747
	0.155000000000001	0.713713713713714			0.176999999999992	0.452107279693487
	0.155000000000001	0.712712712712713			0.177	0.450191570881226
	0.155999999999992	0.711711711711712			0.177000000000007	0.448275862068966
	0.155999999999992	0.710710710710711			0.177999999999997	0.446360153256705
	0.156999999999996	0.70970970970971			0.178999999999974	0.444444444444444
	0.158999999999992	0.708708708708709			0.179000000000002	0.442528735632184
	0.159999999999997	0.707707707707708			0.179000000000002	0.440613026819923
	0.160000000000011	0.706706706706707			0.179999999999993	0.438697318007663
	0.161000000000001	0.705705705705706			0.183000000000021	0.436781609195402
	0.161000000000001	0.704704704704705			0.185000000000002	0.434865900383142
	0.161000000000001	0.703703703703704			0.185000000000002	0.432950191570881
	0.163999999999987	0.702702702702703			0.185999999999993	0.431034482758621
	0.164000000000001	0.701701701701702			0.188000000000002	0.42911877394636
	0.164999999999992	0.700700700700701			0.189000000000007	0.4272030651341
	0.165999999999997	0.6996996996997			0.189999999999998	0.425287356321839
	0.168000000000006	0.698698698698699			0.192000000000007	0.423371647509579
	0.168999999999997	0.697697697697698			0.194999999999993	0.421455938697318
	0.168999999999997	0.696696696696697			0.196000000000012	0.419540229885057
	0.170999999999992	0.695695695695696			0.197999999999979	0.417624521072797
	0.171000000000021	0.694694694694695			0.199999999999989	0.415708812260536
	0.171999999999997	0.693693693693694			0.204999999999998	0.413793103448276
	0.173000000000002	0.692692692692693			0.206000000000017	0.411877394636015
	0.174000000000007	0.691691691691692			0.206999999999994	0.409961685823755
	0.174000000000007	0.690690690690691			0.207999999999998	0.408045977011494
	0.174999999999983	0.68968968968969			0.207999999999998	0.406130268199234
	0.174999999999983	0.688688688688689			0.207999999999998	0.404214559386973
	0.174999999999997	0.687687687687688			0.209000000000003	0.402298850574713
	0.175000000000011	0.686686686686687			0.209000000000003	0.400383141762452
	0.176000000000016	0.685685685685686			0.209999999999994	0.398467432950192
	0.176999999999992	0.684684684684685			0.210999999999999	0.396551724137931
	0.177	0.683683683683684			0.210999999999999	0.39463601532567
	0.177000000000007	0.682682682682683			0.213000000000008	0.39272030651341
	0.177999999999997	0.681681681681682			0.213000000000008	0.390804597701149
	0.178999999999974	0.680680680680681			0.218999999999994	0.388888888888889
	0.179000000000002	0.67967967967968			0.22199999999998	0.386973180076628
	0.179000000000002	0.678678678678679			0.22199999999998	0.385057471264368
	0.179999999999993	0.677677677677678			0.222000000000008	0.383141762452107
	0.183000000000021	0.676676676676677			0.222999999999985	0.381226053639847
	0.185000000000002	0.675675675675676			0.222999999999999	0.379310344827586
	0.185000000000002	0.674674674674675			0.22399999999999	0.377394636015326
	0.185999999999993	0.673673673673674			0.22399999999999	0.375478927203065
	0.188000000000002	0.672672672672673			0.224999999999994	0.373563218390805
	0.189000000000007	0.671671671671672			0.22799999999998	0.371647509578544
	0.189999999999998	0.670670670670671			0.228000000000009	0.369731800766284
	0.192000000000007	0.66966966966967			0.230000000000004	0.367816091954023
	0.194999999999993	0.668668668668669			0.230999999999995	0.365900383141762
	0.194999999999993	0.667667667667668			0.231999999999999	0.363984674329502
	0.195000000000022	0.666666666666667			0.238999999999997	0.362068965517241
	0.196000000000012	0.665665665665666			0.240999999999985	0.360153256704981
	0.197999999999979	0.664664664664665			0.242999999999995	0.35823754789272
	0.199999999999989	0.663663663663664			0.244	0.35632183908046
	0.200000000000003	0.662662662662663			0.24799999999999	0.354406130268199
	0.204999999999998	0.661661661661662			0.253999999999991	0.352490421455939
	0.206000000000017	0.660660660660661			0.254999999999995	0.350574712643678
	0.206999999999994	0.65965965965966			0.254999999999995	0.348659003831418
	0.207999999999998	0.658658658658659			0.256	0.346743295019157
	0.207999999999998	0.657657657657658			0.25800000000001	0.344827586206897
	0.207999999999998	0.656656656656657			0.260000000000019	0.342911877394636
	0.207999999999998	0.655655655655656			0.260999999999996	0.340996168582375
	0.209000000000003	0.654654654654655			0.263000000000005	0.339080459770115
	0.209000000000003	0.653653653653654			0.265000000000015	0.337164750957854
	0.209999999999994	0.652652652652653			0.266999999999996	0.335249042145594
	0.210999999999999	0.651651651651652			0.266999999999996	0.333333333333333
	0.210999999999999	0.650650650650651			0.267999999999986	0.331417624521073
	0.211000000000013	0.64964964964965			0.269000000000005	0.329501915708812
	0.213000000000008	0.648648648648649			0.271000000000015	0.327586206896552
	0.213000000000008	0.647647647647648			0.275999999999996	0.325670498084291
	0.218999999999994	0.646646646646647			0.278000000000006	0.323754789272031
	0.22199999999998	0.645645645645646			0.280000000000001	0.32183908045977
	0.22199999999998	0.644644644644645			0.280000000000001	0.31992337164751
	0.222000000000008	0.643643643643644			0.281000000000006	0.318007662835249
	0.222999999999985	0.642642642642643			0.281000000000006	0.316091954022989
	0.222999999999999	0.641641641641642			0.281999999999982	0.314176245210728
	0.22399999999999	0.640640640640641			0.287000000000006	0.312260536398467
	0.22399999999999	0.63963963963964			0.287999999999997	0.310344827586207
	0.224999999999994	0.638638638638639			0.287999999999997	0.308429118773946
	0.22799999999998	0.637637637637638			0.288000000000011	0.306513409961686
	0.228000000000009	0.636636636636637			0.289000000000001	0.304597701149425
	0.228999999999985	0.635635635635636			0.292000000000002	0.302681992337165
	0.230000000000004	0.634634634634635			0.295999999999992	0.300766283524904
	0.230999999999995	0.633633633633634			0.299000000000007	0.298850574712644
	0.230999999999995	0.632632632632633			0.300999999999988	0.296934865900383
	0.231999999999999	0.631631631631632			0.301999999999992	0.295019157088123
	0.238	0.630630630630631			0.304000000000002	0.293103448275862
	0.238999999999997	0.62962962962963			0.306000000000012	0.291187739463602
	0.240999999999985	0.628628628628629			0.308999999999997	0.289272030651341
	0.242999999999995	0.627627627627628			0.311999999999998	0.28735632183908
	0.244	0.626626626626627			0.314999999999998	0.28544061302682
	0.244	0.625625625625626			0.315999999999995	0.283524904214559
	0.24799999999999	0.624624624624625			0.316999999999993	0.281609195402299
	0.25200000000001	0.623623623623624			0.323000000000008	0.279693486590038
	0.253999999999991	0.622622622622623			0.323000000000008	0.277777777777778
	0.254999999999995	0.621621621621622			0.333000000000013	0.275862068965517
	0.254999999999995	0.620620620620621			0.336000000000013	0.273946360153257
	0.254999999999995	0.61961961961962			0.344000000000008	0.272030651340996
	0.254999999999995	0.618618618618619			0.344999999999999	0.270114942528736
	0.256	0.617617617617618			0.345999999999989	0.268199233716475
	0.25800000000001	0.616616616616617			0.350999999999999	0.266283524904215
	0.260000000000019	0.615615615615616			0.356999999999999	0.264367816091954
	0.260999999999996	0.614614614614615			0.358000000000004	0.262452107279693
	0.263000000000005	0.613613613613614			0.359000000000009	0.260536398467433
	0.263000000000005	0.612612612612613			0.361999999999995	0.258620689655172
	0.265000000000015	0.611611611611612			0.363	0.256704980842912
	0.26600000000002	0.610610610610611			0.368000000000023	0.254789272030651
	0.266999999999996	0.60960960960961			0.370000000000005	0.252873563218391
	0.266999999999996	0.608608608608609			0.370000000000005	0.25095785440613
	0.267999999999986	0.607607607607608			0.372000000000014	0.24904214559387
	0.269000000000005	0.606606606606607			0.376999999999981	0.247126436781609
	0.271000000000015	0.605605605605606			0.379000000000005	0.245210727969349
	0.275999999999996	0.604604604604605			0.385999999999996	0.243295019157088
	0.27600000000001	0.603603603603604			0.388999999999996	0.241379310344828
	0.278000000000006	0.602602602602603			0.389999999999986	0.239463601532567
	0.280000000000001	0.601601601601602			0.390000000000001	0.237547892720307
	0.280000000000001	0.600600600600601			0.390000000000015	0.235632183908046
	0.281000000000006	0.5995995995996			0.395999999999987	0.233716475095785
	0.281000000000006	0.598598598598599			0.403999999999996	0.231800766283525
	0.281999999999982	0.597597597597598			0.403999999999996	0.229885057471264
	0.287000000000006	0.596596596596597			0.405000000000001	0.227969348659004
	0.287999999999997	0.595595595595596			0.406000000000006	0.226053639846743
	0.287999999999997	0.594594594594595			0.407999999999987	0.224137931034483
	0.288000000000011	0.593593593593594			0.408000000000001	0.222222222222222
	0.289000000000001	0.592592592592593			0.409999999999997	0.220306513409962
	0.292000000000002	0.591591591591592			0.411000000000001	0.218390804597701
	0.295999999999992	0.590590590590591			0.415999999999997	0.216475095785441
	0.299000000000007	0.58958958958959			0.420999999999992	0.21455938697318
	0.299999999999983	0.588588588588589			0.421999999999997	0.21264367816092
	0.300999999999988	0.587587587587588			0.426000000000002	0.210727969348659
	0.301999999999992	0.586586586586587			0.427000000000007	0.208812260536398
	0.304000000000002	0.585585585585586			0.441000000000003	0.206896551724138
	0.305000000000007	0.584584584584585			0.443999999999988	0.204980842911877
	0.306000000000012	0.583583583583584			0.444999999999993	0.203065134099617
	0.308999999999997	0.582582582582583			0.454000000000008	0.201149425287356
	0.311999999999998	0.581581581581582			0.454999999999998	0.199233716475096
	0.313000000000002	0.580580580580581			0.46599999999998	0.197318007662835
	0.314999999999998	0.57957957957958			0.469999999999999	0.195402298850575
	0.315999999999995	0.578578578578579			0.478000000000009	0.193486590038314
	0.316999999999993	0.577577577577578			0.478999999999999	0.191570881226054
	0.323000000000008	0.576576576576577			0.47999999999999	0.189655172413793
	0.323000000000008	0.575575575575576			0.484999999999999	0.187739463601533
	0.323000000000008	0.574574574574575			0.486000000000004	0.185823754789272
	0.328000000000003	0.573573573573574			0.486999999999995	0.183908045977011
	0.333000000000013	0.572572572572573			0.49799999999999	0.181992337164751
	0.334000000000003	0.571571571571572			0.503	0.18007662835249
	0.336000000000013	0.570570570570571			0.503000000000014	0.17816091954023
	0.344000000000008	0.56956956956957			0.508999999999986	0.176245210727969
	0.344999999999999	0.568568568568569			0.512	0.174329501915709
	0.344999999999999	0.567567567567568			0.522999999999996	0.172413793103448
	0.345999999999989	0.566566566566567			0.527000000000015	0.170498084291188
	0.350999999999999	0.565565565565566			0.533000000000015	0.168582375478927
	0.356999999999999	0.564564564564565			0.536000000000001	0.166666666666667
	0.358000000000004	0.563563563563564			0.539999999999992	0.164750957854406
	0.359000000000009	0.562562562562563			0.547000000000004	0.162835249042146
	0.359999999999999	0.561561561561562			0.552000000000021	0.160919540229885
	0.361999999999995	0.560560560560561			0.555000000000007	0.159003831417625
	0.363	0.55955955955956			0.561	0.157088122605364
	0.368000000000023	0.558558558558559			0.562000000000012	0.155172413793103
	0.370000000000005	0.557557557557558			0.562000000000012	0.153256704980843
	0.370000000000005	0.556556556556557			0.57	0.151340996168582
	0.372000000000014	0.555555555555556			0.572000000000003	0.149425287356322
	0.376000000000005	0.554554554554555			0.574999999999989	0.147509578544061
	0.376999999999981	0.553553553553554			0.593000000000004	0.145593869731801
	0.379000000000005	0.552552552552553			0.602000000000004	0.14367816091954
	0.385000000000005	0.551551551551552			0.602999999999994	0.14176245210728
	0.385999999999996	0.550550550550551			0.609999999999985	0.139846743295019
	0.388999999999996	0.54954954954955			0.610000000000014	0.137931034482759
	0.389999999999986	0.548548548548549			0.618000000000009	0.136015325670498
	0.390000000000001	0.547547547547548			0.637	0.134099616858238
	0.390000000000015	0.546546546546547			0.640000000000001	0.132183908045977
	0.395999999999987	0.545545545545546			0.646000000000001	0.130268199233716
	0.396999999999991	0.544544544544545			0.647999999999996	0.128352490421456
	0.403999999999996	0.543543543543544			0.659999999999997	0.126436781609195
	0.403999999999996	0.542542542542543			0.670999999999992	0.124521072796935
	0.404000000000025	0.541541541541542			0.676999999999992	0.122605363984674
	0.405000000000001	0.540540540540541			0.691999999999979	0.120689655172414
	0.406000000000006	0.53953953953954			0.699000000000012	0.118773946360153
	0.407999999999987	0.538538538538539			0.704000000000008	0.116858237547893
	0.408000000000001	0.537537537537538			0.709000000000003	0.114942528735632
	0.409999999999997	0.536536536536537			0.733000000000004	0.113026819923372
	0.411000000000001	0.535535535535536			0.733000000000004	0.111111111111111
	0.415999999999997	0.534534534534535			0.734000000000009	0.109195402298851
	0.420000000000016	0.533533533533533			0.748999999999995	0.10727969348659
	0.420999999999992	0.532532532532533			0.754999999999995	0.10536398467433
	0.421999999999997	0.531531531531532			0.756	0.103448275862069
	0.424000000000007	0.530530530530531			0.774000000000001	0.101532567049808
	0.426000000000002	0.529529529529529			0.786000000000001	0.0996168582375479
	0.426999999999992	0.528528528528528			0.801999999999992	0.0977011494252874
	0.427000000000007	0.527527527527528			0.804999999999993	0.0957854406130268
	0.429000000000002	0.526526526526527			0.84099999999998	0.0938697318007663
	0.441000000000003	0.525525525525526			0.840999999999994	0.0919540229885057
	0.443999999999988	0.524524524524524			0.841000000000008	0.0900383141762452
	0.444999999999993	0.523523523523523			0.873000000000005	0.0881226053639847
	0.445	0.522522522522523			0.878000000000014	0.0862068965517241
	0.448999999999984	0.521521521521522			0.890000000000015	0.0842911877394636
	0.454000000000008	0.520520520520521			0.894000000000005	0.0823754789272031
	0.454999999999998	0.519519519519519			0.906000000000006	0.0804597701149425
	0.46599999999998	0.518518518518518			0.921999999999997	0.078544061302682
	0.469999999999999	0.517517517517518			0.924999999999997	0.0766283524904215
	0.469999999999999	0.516516516516517			0.939999999999998	0.0747126436781609
	0.469999999999999	0.515515515515516			0.948000000000008	0.0727969348659004
	0.47799999999998	0.514514514514514			0.949999999999989	0.0708812260536398
	0.478000000000009	0.513513513513513			0.960000000000008	0.0689655172413793
	0.478999999999999	0.512512512512513			0.984000000000009	0.0670498084291188
	0.47999999999999	0.511511511511512			0.990000000000009	0.0651340996168582
	0.484999999999999	0.510510510510511			1.03100000000001	0.0632183908045977
	0.486000000000004	0.509509509509509			1.04599999999999	0.0613026819923372
	0.486999999999995	0.508508508508508			1.063	0.0593869731800766
	0.488999999999997	0.507507507507508			1.22499999999999	0.0574712643678161
	0.49799999999999	0.506506506506507			1.31200000000001	0.0555555555555556
	0.503	0.505505505505506			1.40600000000001	0.053639846743295
	0.503000000000014	0.504504504504504			1.437	0.0517241379310345
	0.508999999999986	0.503503503503503			1.45999999999998	0.0498084291187739
	0.512	0.502502502502503			1.50300000000001	0.0478927203065134
	0.522999999999996	0.501501501501502			1.54299999999999	0.0459770114942529
	0.526000000000003	0.500500500500501			1.545	0.0440613026819923
	0.527000000000015	0.4994994994995			1.56199999999998	0.0421455938697318
	0.533000000000015	0.498498498498498			1.59900000000002	0.0402298850574713
	0.534999999999997	0.497497497497497			1.605	0.0383141762452107
	0.536000000000001	0.496496496496497			1.637	0.0363984674329502
	0.539000000000016	0.495495495495495			1.788	0.0344827586206897
	0.539999999999992	0.494494494494495			1.804	0.0325670498084291
	0.547000000000004	0.493493493493493			2.048	0.0306513409961686
	0.551000000000002	0.492492492492492			2.078	0.028735632183908
	0.552000000000021	0.491491491491492			2.10899999999999	0.0268199233716475
	0.555000000000007	0.49049049049049			2.206	0.024904214559387
	0.558999999999997	0.48948948948949			2.36	0.0229885057471264
	0.561	0.488488488488488			2.39099999999999	0.0210727969348659
	0.562000000000012	0.487487487487487			2.41000000000001	0.0191570881226054
	0.562000000000012	0.486486486486487			2.52199999999999	0.0172413793103448
	0.57	0.485485485485485			2.71599999999999	0.0153256704980843
	0.572000000000003	0.484484484484485			2.987	0.0134099616858238
	0.574999999999989	0.483483483483483			3.01600000000002	0.0114942528735632
	0.593000000000004	0.482482482482482			3.40100000000001	0.00957854406130268
	0.599000000000018	0.481481481481481			3.496	0.00766283524904215
	0.602000000000004	0.48048048048048			3.76299999999999	0.00574712643678161
	0.602999999999994	0.479479479479479			4.13099999999999	0.00383141762452107
	0.605999999999995	0.478478478478478			9.11500000000001	0.00191570881226054
	0.609999999999985	0.477477477477477
	0.610000000000014	0.476476476476476
	0.618000000000009	0.475475475475475
	0.620000000000005	0.474474474474474
	0.622	0.473473473473473
	0.623999999999995	0.472472472472472
	0.624000000000024	0.471471471471471
	0.628	0.47047047047047
	0.631	0.469469469469469
	0.632000000000005	0.468468468468468
	0.637	0.467467467467467
	0.640000000000001	0.466466466466466
	0.646000000000001	0.465465465465465
	0.647999999999996	0.464464464464464
	0.659999999999997	0.463463463463463
	0.667000000000002	0.462462462462462
	0.668999999999983	0.461461461461461
	0.669000000000011	0.46046046046046
	0.670999999999992	0.459459459459459
	0.671000000000006	0.458458458458458
	0.671999999999997	0.457457457457457
	0.673000000000002	0.456456456456456
	0.676999999999992	0.455455455455455
	0.682000000000016	0.454454454454454
	0.691999999999979	0.453453453453453
	0.699000000000012	0.452452452452452
	0.704000000000008	0.451451451451451
	0.707999999999998	0.45045045045045
	0.709000000000003	0.449449449449449
	0.718999999999994	0.448448448448448
	0.724000000000018	0.447447447447447
	0.733000000000004	0.446446446446446
	0.733000000000004	0.445445445445445
	0.734000000000009	0.444444444444444
	0.738	0.443443443443443
	0.748999999999995	0.442442442442442
	0.754000000000019	0.441441441441441
	0.754999999999995	0.44044044044044
	0.756	0.439439439439439
	0.756999999999977	0.438438438438438
	0.774000000000001	0.437437437437437
	0.786000000000001	0.436436436436436
	0.793999999999997	0.435435435435435
	0.801999999999992	0.434434434434434
	0.804999999999993	0.433433433433433
	0.822000000000003	0.432432432432432
	0.823999999999984	0.431431431431431
	0.823999999999998	0.43043043043043
	0.838999999999999	0.429429429429429
	0.84099999999998	0.428428428428428
	0.840999999999994	0.427427427427427
	0.841000000000008	0.426426426426426
	0.846000000000004	0.425425425425425
	0.873000000000005	0.424424424424424
	0.878000000000014	0.423423423423423
	0.883999999999986	0.422422422422422
	0.890000000000015	0.421421421421421
	0.894000000000005	0.42042042042042
	0.906000000000006	0.419419419419419
	0.906000000000006	0.418418418418418
	0.921999999999997	0.417417417417417
	0.924999999999997	0.416416416416416
	0.933000000000021	0.415415415415415
	0.939999999999998	0.414414414414414
	0.948000000000008	0.413413413413413
	0.948999999999998	0.412412412412412
	0.949999999999989	0.411411411411411
	0.960000000000008	0.41041041041041
	0.965000000000003	0.409409409409409
	0.968999999999994	0.408408408408408
	0.979000000000013	0.407407407407407
	0.984000000000009	0.406406406406406
	0.990000000000009	0.405405405405405
	1.00300000000001	0.404404404404404
	1.02800000000002	0.403403403403403
	1.03100000000001	0.402402402402402
	1.038	0.401401401401401
	1.04599999999999	0.4004004004004
	1.04599999999999	0.399399399399399
	1.05199999999999	0.398398398398398
	1.053	0.397397397397397
	1.063	0.396396396396396
	1.065	0.395395395395395
	1.08199999999999	0.394394394394394
	1.08200000000002	0.393393393393393
	1.08500000000001	0.392392392392392
	1.113	0.391391391391391
	1.18300000000001	0.39039039039039
	1.19399999999999	0.389389389389389
	1.196	0.388388388388388
	1.221	0.387387387387387
	1.22499999999999	0.386386386386386
	1.22899999999998	0.385385385385385
	1.233	0.384384384384384
	1.239	0.383383383383383
	1.256	0.382382382382382
	1.256	0.381381381381381
	1.26900000000001	0.38038038038038
	1.27200000000001	0.379379379379379
	1.286	0.378378378378378
	1.29400000000001	0.377377377377377
	1.31200000000001	0.376376376376376
	1.357	0.375375375375375
	1.36199999999999	0.374374374374374
	1.372	0.373373373373373
	1.381	0.372372372372372
	1.38900000000001	0.371371371371371
	1.39200000000002	0.37037037037037
	1.40300000000001	0.369369369369369
	1.40600000000001	0.368368368368368
	1.41499999999999	0.367367367367367
	1.43099999999998	0.366366366366366
	1.437	0.365365365365365
	1.444	0.364364364364364
	1.452	0.363363363363363
	1.45999999999998	0.362362362362362
	1.46900000000002	0.361361361361361
	1.50300000000001	0.36036036036036
	1.53500000000001	0.359359359359359
	1.54299999999999	0.358358358358358
	1.54400000000001	0.357357357357357
	1.545	0.356356356356356
	1.56199999999998	0.355355355355355
	1.56700000000001	0.354354354354354
	1.594	0.353353353353353
	1.59900000000002	0.352352352352352
	1.605	0.351351351351351
	1.637	0.35035035035035
	1.637	0.349349349349349
	1.68000000000001	0.348348348348348
	1.682	0.347347347347347
	1.685	0.346346346346346
	1.68600000000001	0.345345345345345
	1.702	0.344344344344344
	1.70700000000002	0.343343343343343
	1.708	0.342342342342342
	1.709	0.341341341341341
	1.724	0.34034034034034
	1.72799999999998	0.339339339339339
	1.73399999999998	0.338338338338338
	1.76599999999999	0.337337337337337
	1.77800000000002	0.336336336336336
	1.78400000000001	0.335335335335335
	1.788	0.334334334334334
	1.804	0.333333333333333
	1.81200000000001	0.332332332332332
	1.81400000000002	0.331331331331331
	1.85899999999999	0.33033033033033
	1.86199999999999	0.329329329329329
	1.864	0.328328328328328
	1.87899999999999	0.327327327327327
	1.88200000000001	0.326326326326326
	1.896	0.325325325325325
	1.90099999999998	0.324324324324324
	1.90600000000001	0.323323323323323
	1.91600000000003	0.322322322322322
	1.919	0.321321321321321
	1.97800000000001	0.32032032032032
	2.01400000000001	0.319319319319319
	2.027	0.318318318318318
	2.036	0.317317317317317
	2.048	0.316316316316316
	2.06700000000001	0.315315315315315
	2.077	0.314314314314314
	2.078	0.313313313313313
	2.084	0.312312312312312
	2.08599999999998	0.311311311311311
	2.10899999999999	0.31031031031031
	2.12300000000002	0.309309309309309
	2.132	0.308308308308308
	2.18099999999998	0.307307307307307
	2.187	0.306306306306306
	2.206	0.305305305305305
	2.21000000000001	0.304304304304304
	2.214	0.303303303303303
	2.215	0.302302302302302
	2.23099999999999	0.301301301301301
	2.232	0.3003003003003
	2.248	0.299299299299299
	2.255	0.298298298298298
	2.26399999999998	0.297297297297297
	2.29599999999999	0.296296296296296
	2.304	0.295295295295295
	2.30500000000001	0.294294294294294
	2.36	0.293293293293293
	2.367	0.292292292292292
	2.381	0.291291291291291
	2.387	0.29029029029029
	2.39099999999999	0.289289289289289
	2.394	0.288288288288288
	2.41000000000001	0.287287287287287
	2.447	0.286286286286286
	2.455	0.285285285285285
	2.46299999999999	0.284284284284284
	2.52199999999999	0.283283283283283
	2.547	0.282282282282282
	2.55600000000001	0.281281281281281
	2.559	0.28028028028028
	2.61	0.279279279279279
	2.611	0.278278278278278
	2.63500000000001	0.277277277277277
	2.64400000000001	0.276276276276276
	2.66	0.275275275275275
	2.661	0.274274274274274
	2.667	0.273273273273273
	2.67400000000001	0.272272272272272
	2.68599999999999	0.271271271271271
	2.70699999999999	0.27027027027027
	2.708	0.269269269269269
	2.71599999999999	0.268268268268268
	2.75800000000001	0.267267267267267
	2.81299999999999	0.266266266266266
	2.81700000000001	0.265265265265265
	2.827	0.264264264264264
	2.871	0.263263263263263
	2.873	0.262262262262262
	2.87699999999998	0.261261261261261
	2.886	0.26026026026026
	2.893	0.259259259259259
	2.89600000000002	0.258258258258258
	2.90600000000001	0.257257257257257
	2.931	0.256256256256256
	2.97	0.255255255255255
	2.987	0.254254254254254
	2.99400000000001	0.253253253253253
	3.01600000000002	0.252252252252252
	3.05	0.251251251251251
	3.05099999999999	0.25025025025025
	3.077	0.249249249249249
	3.078	0.248248248248248
	3.093	0.247247247247247
	3.117	0.246246246246246
	3.16299999999998	0.245245245245245
	3.166	0.244244244244244
	3.179	0.243243243243243
	3.193	0.242242242242242
	3.203	0.241241241241241
	3.28899999999999	0.24024024024024
	3.29900000000001	0.239239239239239
	3.339	0.238238238238238
	3.359	0.237237237237237
	3.36	0.236236236236236
	3.363	0.235235235235235
	3.40100000000001	0.234234234234234
	3.41	0.233233233233233
	3.46599999999999	0.232232232232232
	3.47499999999999	0.231231231231231
	3.496	0.23023023023023
	3.571	0.229229229229229
	3.57900000000001	0.228228228228228
	3.58499999999998	0.227227227227227
	3.59099999999998	0.226226226226226
	3.596	0.225225225225225
	3.62200000000001	0.224224224224224
	3.666	0.223223223223223
	3.667	0.222222222222222
	3.688	0.221221221221221
	3.741	0.22022022022022
	3.75	0.219219219219219
	3.76299999999999	0.218218218218218
	3.779	0.217217217217217
	3.80199999999999	0.216216216216216
	3.80200000000002	0.215215215215215
	3.822	0.214214214214214
	3.83699999999999	0.213213213213213
	3.839	0.212212212212212
	3.86199999999999	0.211211211211211
	3.94400000000002	0.21021021021021
	3.98699999999999	0.209209209209209
	4.08500000000001	0.208208208208208
	4.086	0.207207207207207
	4.09999999999999	0.206206206206206
	4.12299999999999	0.205205205205205
	4.13099999999999	0.204204204204204
	4.155	0.203203203203203
	4.15799999999999	0.202202202202202
	4.17400000000001	0.201201201201201
	4.18799999999999	0.2002002002002
	4.209	0.199199199199199
	4.251	0.198198198198198
	4.25800000000001	0.197197197197197
	4.273	0.196196196196196
	4.324	0.195195195195195
	4.474	0.194194194194194
	4.49700000000001	0.193193193193193
	4.508	0.192192192192192
	4.53700000000001	0.191191191191191
	4.60300000000001	0.19019019019019
	4.64400000000001	0.189189189189189
	4.67400000000001	0.188188188188188
	4.745	0.187187187187187
	4.748	0.186186186186186
	4.76300000000001	0.185185185185185
	4.77600000000001	0.184184184184184
	4.779	0.183183183183183
	4.81200000000001	0.182182182182182
	4.85600000000002	0.181181181181181
	4.857	0.18018018018018
	4.86699999999999	0.179179179179179
	4.893	0.178178178178178
	4.893	0.177177177177177
	4.976	0.176176176176176
	5.05000000000001	0.175175175175175
	5.084	0.174174174174174
	5.11999999999999	0.173173173173173
	5.183	0.172172172172172
	5.188	0.171171171171171
	5.22399999999999	0.17017017017017
	5.227	0.169169169169169
	5.25700000000001	0.168168168168168
	5.261	0.167167167167167
	5.26499999999999	0.166166166166166
	5.27500000000001	0.165165165165165
	5.328	0.164164164164164
	5.362	0.163163163163163
	5.37700000000001	0.162162162162162
	5.4	0.161161161161161
	5.50299999999999	0.16016016016016
	5.52800000000002	0.159159159159159
	5.587	0.158158158158158
	5.59700000000001	0.157157157157157
	5.614	0.156156156156156
	5.62100000000001	0.155155155155155
	5.711	0.154154154154154
	5.72400000000002	0.153153153153153
	5.77199999999999	0.152152152152152
	5.87099999999998	0.151151151151151
	5.893	0.15015015015015
	5.95	0.149149149149149
	5.95400000000001	0.148148148148148
	5.96699999999998	0.147147147147147
	5.988	0.146146146146146
	6.12	0.145145145145145
	6.166	0.144144144144144
	6.17999999999999	0.143143143143143
	6.184	0.142142142142142
	6.18900000000002	0.141141141141141
	6.19600000000003	0.14014014014014
	6.233	0.139139139139139
	6.24599999999998	0.138138138138138
	6.292	0.137137137137137
	6.31300000000002	0.136136136136136
	6.333	0.135135135135135
	6.35000000000001	0.134134134134134
	6.375	0.133133133133133
	6.38300000000001	0.132132132132132
	6.41800000000001	0.131131131131131
	6.434	0.13013013013013
	6.43900000000001	0.129129129129129
	6.49000000000001	0.128128128128128
	6.51899999999998	0.127127127127127
	6.559	0.126126126126126
	6.583	0.125125125125125
	6.664	0.124124124124124
	6.696	0.123123123123123
	6.745	0.122122122122122
	6.809	0.121121121121121
	6.84	0.12012012012012
	6.84200000000001	0.119119119119119
	6.88400000000001	0.118118118118118
	6.89400000000001	0.117117117117117
	6.923	0.116116116116116
	6.95599999999999	0.115115115115115
	6.97799999999999	0.114114114114114
	6.98899999999999	0.113113113113113
	7.001	0.112112112112112
	7.042	0.111111111111111
	7.045	0.11011011011011
	7.062	0.109109109109109
	7.09999999999999	0.108108108108108
	7.11099999999999	0.107107107107107
	7.126	0.106106106106106
	7.14499999999998	0.105105105105105
	7.14600000000002	0.104104104104104
	7.211	0.103103103103103
	7.25700000000001	0.102102102102102
	7.265	0.101101101101101
	7.28299999999999	0.1001001001001
	7.32499999999999	0.0990990990990991
	7.33800000000001	0.0980980980980981
	7.35000000000001	0.0970970970970971
	7.36100000000002	0.0960960960960961
	7.46600000000001	0.0950950950950951
	7.57	0.0940940940940941
	7.648	0.0930930930930931
	7.69	0.0920920920920921
	7.79500000000002	0.0910910910910911
	7.84799999999998	0.0900900900900901
	7.948	0.0890890890890891
	7.94800000000001	0.0880880880880881
	8.12400000000001	0.0870870870870871
	8.17399999999998	0.0860860860860861
	8.211	0.0850850850850851
	8.379	0.0840840840840841
	8.43799999999999	0.0830830830830831
	8.64	0.0820820820820821
	8.65299999999999	0.0810810810810811
	8.68899999999999	0.0800800800800801
	8.758	0.0790790790790791
	8.86799999999999	0.0780780780780781
	9.00800000000001	0.0770770770770771
	9.071	0.0760760760760761
	9.096	0.0750750750750751
	9.11500000000001	0.0740740740740741
	9.309	0.0730730730730731
	9.343	0.0720720720720721
	9.35500000000002	0.0710710710710711
	9.36700000000002	0.0700700700700701
	9.661	0.0690690690690691
	9.66800000000001	0.0680680680680681
	9.66900000000001	0.0670670670670671
	9.69300000000001	0.0660660660660661
	10.127	0.0650650650650651
	10.17	0.0640640640640641
	10.295	0.0630630630630631
	10.452	0.0620620620620621
	10.578	0.0610610610610611
	10.667	0.0600600600600601
	10.841	0.0590590590590591
	10.906	0.0580580580580581
	11.026	0.0570570570570571
	11.097	0.0560560560560561
	11.13	0.0550550550550551
	11.294	0.0540540540540541
	11.386	0.0530530530530531
	12.222	0.0520520520520521
	12.407	0.0510510510510511
	12.483	0.0500500500500501
	12.557	0.049049049049049
	12.565	0.048048048048048
	12.776	0.047047047047047
	12.778	0.046046046046046
	12.804	0.045045045045045
	12.887	0.044044044044044
	13.161	0.043043043043043
	13.234	0.042042042042042
	13.52	0.041041041041041
	13.608	0.04004004004004
	13.614	0.039039039039039
	13.623	0.038038038038038
	13.666	0.037037037037037
	13.814	0.036036036036036
	13.84	0.035035035035035
	13.999	0.034034034034034
	14.423	0.033033033033033
	14.76	0.032032032032032
	14.928	0.031031031031031
	15.142	0.03003003003003
	15.142	0.029029029029029
	15.334	0.028028028028028
	15.372	0.027027027027027
	15.416	0.026026026026026
	15.593	0.025025025025025
	16.059	0.024024024024024
	16.194	0.023023023023023
	16.628	0.022022022022022
	17.151	0.021021021021021
	17.365	0.02002002002002
	17.42	0.019019019019019
	17.7	0.018018018018018
	17.946	0.017017017017017
	18.034	0.016016016016016
	18.755	0.015015015015015
	19.236	0.014014014014014
	20.354	0.013013013013013
	21.437	0.012012012012012
	26.47	0.011011011011011
	26.757	0.01001001001001
	27.324	0.00900900900900901
	28.307	0.00800800800800801
	28.45	0.00700700700700701
	29.997	0.00600600600600601
	30.559	0.005005005005005
	34.809	0.004004004004004
	39.573	0.003003003003003
	42.313	0.002002002002002
	76.762	0.001001001001001

## Sheet: Fig 2e
Source Data for Fig 2e
NINV St2
	Step length (µm)	Probability
	0.000999999999976353	1
	0.000999999999976353	0.99978184991274
	0.00100000000000477	0.99956369982548
	0.00199999999995271	0.99934554973822
	0.00200000000000955	0.99912739965096
	0.00200000000000955	0.9989092495637
	0.00200000000000955	0.99869109947644
	0.00399999999996226	0.99847294938918
	0.0040000000000191	0.99825479930192
	0.00499999999999545	0.99803664921466
	0.00499999999999545	0.9978184991274
	0.00500000000000966	0.99760034904014
	0.00699999999999079	0.99738219895288
	0.00799999999999557	0.99716404886562
	0.00899999999998613	0.996945898778359
	0.00999999999999091	0.996727748691099
	0.0100000000000051	0.996509598603839
	0.0100000000000193	0.996291448516579
	0.0110000000000241	0.996073298429319
	0.0110000000000241	0.995855148342059
	0.0120000000000005	0.995636998254799
	0.0130000000000052	0.995418848167539
	0.0130000000000052	0.995200698080279
	0.01400000000001	0.994982547993019
	0.01400000000001	0.994764397905759
	0.0149999999999864	0.994546247818499
	0.0160000000000196	0.994328097731239
	0.0169999999999959	0.994109947643979
	0.0169999999999959	0.993891797556719
	0.0180000000000007	0.993673647469459
	0.0190000000000055	0.993455497382199
	0.0190000000000055	0.993237347294939
	0.0199999999999818	0.993019197207679
	0.0199999999999818	0.992801047120419
	0.0220000000000198	0.992582897033159
	0.0230000000000103	0.992364746945899
	0.0240000000000009	0.992146596858639
	0.0240000000000009	0.991928446771379
	0.0240000000000009	0.991710296684119
	0.0250000000000057	0.991492146596859
	0.0250000000000057	0.991273996509599
	0.0260000000000105	0.991055846422339
	0.0260000000000105	0.990837696335079
	0.0270000000000152	0.990619546247818
	0.0289999999999964	0.990401396160558
	0.0289999999999964	0.990183246073298
	0.0289999999999964	0.989965095986038
	0.0299999999999727	0.989746945898778
	0.0300000000000011	0.989528795811518
	0.0330000000000155	0.989310645724258
	0.0339999999999918	0.989092495636998
	0.0360000000000014	0.988874345549738
	0.0370000000000061	0.988656195462478
	0.0399999999999636	0.988438045375218
	0.0409999999999968	0.988219895287958
	0.0409999999999968	0.988001745200698
	0.0409999999999968	0.987783595113438
	0.0409999999999968	0.987565445026178
	0.0439999999999969	0.987347294938918
	0.0440000000000111	0.987129144851658
	0.0449999999999875	0.986910994764398
	0.0459999999999923	0.986692844677138
	0.0460000000000207	0.986474694589878
	0.0460000000000491	0.986256544502618
	0.046999999999997	0.986038394415358
	0.0470000000000255	0.985820244328098
	0.0479999999999734	0.985602094240838
	0.0480000000000018	0.985383944153578
	0.0490000000000066	0.985165794066318
	0.0509999999999877	0.984947643979058
	0.0519999999999641	0.984729493891798
	0.0520000000000067	0.984511343804538
	0.0529999999999973	0.984293193717278
	0.0529999999999973	0.984075043630017
	0.0539999999999736	0.983856893542757
	0.0550000000000068	0.983638743455497
	0.0559999999999832	0.983420593368237
	0.0569999999999879	0.983202443280977
	0.0569999999999879	0.982984293193717
	0.0569999999999879	0.982766143106457
	0.0569999999999879	0.982547993019197
	0.0570000000000164	0.982329842931937
	0.0570000000000164	0.982111692844677
	0.0570000000000164	0.981893542757417
	0.0579999999999927	0.981675392670157
	0.0579999999999927	0.981457242582897
	0.0589999999999975	0.981239092495637
	0.0599999999999454	0.981020942408377
	0.0600000000000023	0.980802792321117
	0.0600000000000023	0.980584642233857
	0.0609999999999786	0.980366492146597
	0.061000000000007	0.980148342059337
	0.0619999999999834	0.979930191972077
	0.0620000000000118	0.979712041884817
	0.0630000000000024	0.979493891797557
	0.0640000000000214	0.979275741710297
	0.0660000000000025	0.979057591623037
	0.0669999999999931	0.978839441535777
	0.0679999999999836	0.978621291448517
	0.0680000000000405	0.978403141361257
	0.0690000000000168	0.978184991273996
	0.0690000000000168	0.977966841186736
	0.0709999999999695	0.977748691099476
	0.0709999999999695	0.977530541012216
	0.070999999999998	0.977312390924956
	0.070999999999998	0.977094240837696
	0.0710000000000264	0.976876090750436
	0.0720000000000027	0.976657940663176
	0.0720000000000027	0.976439790575916
	0.0730000000000075	0.976221640488656
	0.0730000000000075	0.976003490401396
	0.0730000000000075	0.975785340314136
	0.0739999999999554	0.975567190226876
	0.0740000000000123	0.975349040139616
	0.0760000000000076	0.975130890052356
	0.0769999999999982	0.974912739965096
	0.0769999999999982	0.974694589877836
	0.0769999999999982	0.974476439790576
	0.0779999999999745	0.974258289703316
	0.0809999999999889	0.974040139616056
	0.080999999999996	0.973821989528796
	0.0810000000000173	0.973603839441536
	0.0819999999999936	0.973385689354276
	0.08299999999997	0.973167539267016
	0.0840000000000032	0.972949389179756
	0.0840000000000032	0.972731239092496
	0.08400000000006	0.972513089005236
	0.0849999999999795	0.972294938917976
	0.0859999999999985	0.972076788830716
	0.0869999999999891	0.971858638743455
	0.0870000000000033	0.971640488656195
	0.0870000000000459	0.971422338568935
	0.0880000000000223	0.971204188481675
	0.0880000000000223	0.970986038394415
	0.0889999999999986	0.970767888307155
	0.0889999999999986	0.970549738219895
	0.0889999999999986	0.970331588132635
	0.089999999999975	0.970113438045375
	0.0900000000000034	0.969895287958115
	0.0910000000000082	0.969677137870855
	0.0910000000000082	0.969458987783595
	0.0919999999999845	0.969240837696335
	0.0919999999999987	0.969022687609075
	0.092000000000013	0.968804537521815
	0.0930000000000035	0.968586387434555
	0.0930000000000177	0.968368237347295
	0.0939999999999372	0.968150087260035
	0.0940000000000509	0.967931937172775
	0.0949999999999704	0.967713787085515
	0.0949999999999704	0.967495636998255
	0.0949999999999989	0.967277486910995
	0.0949999999999989	0.967059336823735
	0.0980000000000132	0.966841186736475
	0.0980000000000132	0.966623036649215
	0.09800000000007	0.966404886561955
	0.0989999999999895	0.966186736474695
	0.0999999999999943	0.965968586387435
	0.100999999999999	0.965750436300175
	0.102000000000004	0.965532286212915
	0.102000000000004	0.965314136125654
	0.105000000000018	0.965095986038394
	0.105999999999995	0.964877835951134
	0.106999999999999	0.964659685863874
	0.108000000000004	0.964441535776614
	0.109999999999999	0.964223385689354
	0.111999999999995	0.964005235602094
	0.111999999999995	0.963787085514834
	0.111999999999995	0.963568935427574
	0.11399999999999	0.963350785340314
	0.114000000000004	0.963132635253054
	0.114000000000004	0.962914485165794
	0.114000000000004	0.962696335078534
	0.114000000000033	0.962478184991274
	0.115000000000009	0.962260034904014
	0.116000000000014	0.962041884816754
	0.116000000000042	0.961823734729494
	0.11699999999999	0.961605584642234
	0.117999999999995	0.961387434554974
	0.117999999999995	0.961169284467714
	0.119000000000028	0.960951134380454
	0.119999999999948	0.960732984293194
	0.120000000000005	0.960514834205934
	0.120000000000005	0.960296684118674
	0.121000000000009	0.960078534031414
	0.122000000000014	0.959860383944154
	0.12299999999999	0.959642233856894
	0.12299999999999	0.959424083769634
	0.12299999999999	0.959205933682374
	0.12299999999999	0.958987783595113
	0.123000000000005	0.958769633507853
	0.123999999999995	0.958551483420593
	0.124000000000009	0.958333333333333
	0.125	0.958115183246073
	0.128	0.957897033158813
	0.128	0.957678883071553
	0.129000000000019	0.957460732984293
	0.129999999999995	0.957242582897033
	0.129999999999995	0.957024432809773
	0.131999999999948	0.956806282722513
	0.132000000000005	0.956588132635253
	0.132000000000005	0.956369982547993
	0.133000000000038	0.956151832460733
	0.135999999999967	0.955933682373473
	0.136000000000024	0.955715532286213
	0.137	0.955497382198953
	0.137	0.955279232111693
	0.137999999999977	0.955061082024433
	0.138000000000005	0.954842931937173
	0.139999999999986	0.954624781849913
	0.140999999999991	0.954406631762653
	0.141999999999996	0.954188481675393
	0.143000000000001	0.953970331588133
	0.143000000000029	0.953752181500873
	0.144000000000005	0.953534031413613
	0.144000000000005	0.953315881326352
	0.144999999999996	0.953097731239092
	0.146000000000001	0.952879581151832
	0.146000000000015	0.952661431064572
	0.149000000000001	0.952443280977312
	0.149000000000001	0.952225130890052
	0.15100000000001	0.952006980802792
	0.151999999999987	0.951788830715532
	0.151999999999987	0.951570680628272
	0.152000000000001	0.951352530541012
	0.152999999999999	0.951134380453752
	0.154999999999973	0.950916230366492
	0.155000000000001	0.950698080279232
	0.15500000000003	0.950479930191972
	0.155999999999999	0.950261780104712
	0.156999999999982	0.950043630017452
	0.157000000000011	0.949825479930192
	0.161999999999978	0.949607329842932
	0.163000000000011	0.949389179755672
	0.164999999999992	0.949171029668412
	0.16599999999994	0.948952879581152
	0.165999999999997	0.948734729493892
	0.165999999999997	0.948516579406632
	0.167000000000002	0.948298429319372
	0.168000000000006	0.948080279232112
	0.169000000000011	0.947862129144852
	0.169999999999987	0.947643979057592
	0.170000000000016	0.947425828970332
	0.171999999999997	0.947207678883072
	0.171999999999997	0.946989528795812
	0.172000000000011	0.946771378708551
	0.172000000000025	0.946553228621291
	0.173000000000002	0.946335078534031
	0.174000000000092	0.946116928446771
	0.174999999999997	0.945898778359511
	0.175000000000011	0.945680628272251
	0.175000000000011	0.945462478184991
	0.176000000000016	0.945244328097731
	0.176000000000045	0.945026178010471
	0.177000000000021	0.944808027923211
	0.177999999999997	0.944589877835951
	0.178999999999974	0.944371727748691
	0.179000000000002	0.944153577661431
	0.179999999999993	0.943935427574171
	0.180000000000064	0.943717277486911
	0.180999999999983	0.943499127399651
	0.18100000000004	0.943280977312391
	0.181999999999988	0.943062827225131
	0.182999999999993	0.942844677137871
	0.184000000000026	0.942626527050611
	0.184000000000026	0.942408376963351
	0.185999999999979	0.942190226876091
	0.186000000000007	0.941972076788831
	0.186000000000035	0.941753926701571
	0.186000000000035	0.941535776614311
	0.188000000000045	0.941317626527051
	0.189000000000021	0.941099476439791
	0.192000000000007	0.940881326352531
	0.192999999999984	0.940663176265271
	0.193000000000012	0.940445026178011
	0.193000000000012	0.94022687609075
	0.197000000000003	0.94000872600349
	0.197000000000003	0.93979057591623
	0.199999999999989	0.93957242582897
	0.200999999999993	0.93935427574171
	0.201000000000008	0.93913612565445
	0.201000000000022	0.93891797556719
	0.201999999999998	0.93869982547993
	0.201999999999998	0.93848167539267
	0.20599999999996	0.93826352530541
	0.206000000000017	0.93804537521815
	0.20799999999997	0.93782722513089
	0.207999999999998	0.93760907504363
	0.210999999999999	0.93739092495637
	0.211000000000013	0.93717277486911
	0.212000000000003	0.93695462478185
	0.213999999999999	0.93673647469459
	0.213999999999999	0.93651832460733
	0.214999999999918	0.93630017452007
	0.215000000000032	0.93608202443281
	0.216000000000001	0.93586387434555
	0.216000000000001	0.93564572425829
	0.216000000000008	0.93542757417103
	0.216000000000008	0.93520942408377
	0.216000000000008	0.93499127399651
	0.216999999999985	0.93477312390925
	0.217999999999989	0.934554973821989
	0.218999999999994	0.934336823734729
	0.227000000000004	0.934118673647469
	0.228999999999999	0.933900523560209
	0.229000000000042	0.933682373472949
	0.229999999999961	0.933464223385689
	0.22999999999999	0.933246073298429
	0.230999999999995	0.933027923211169
	0.230999999999995	0.932809773123909
	0.230999999999995	0.932591623036649
	0.231000000000023	0.932373472949389
	0.234999999999999	0.932155322862129
	0.236000000000004	0.931937172774869
	0.238	0.931719022687609
	0.240000000000009	0.931500872600349
	0.240000000000009	0.931282722513089
	0.240000000000009	0.931064572425829
	0.240999999999985	0.930846422338569
	0.241	0.930628272251309
	0.242000000000019	0.930410122164049
	0.242999999999995	0.930191972076789
	0.242999999999995	0.929973821989529
	0.243999999999971	0.929755671902269
	0.244999999999948	0.929537521815009
	0.245000000000005	0.929319371727749
	0.245999999999981	0.929101221640489
	0.247000000000014	0.928883071553229
	0.248000000000047	0.928664921465969
	0.248999999999995	0.928446771378709
	0.248999999999995	0.928228621291449
	0.249000000000002	0.928010471204188
	0.251999999999995	0.927792321116928
	0.252999999999986	0.927574171029668
	0.252999999999986	0.927356020942408
	0.253999999999991	0.927137870855148
	0.254000000000005	0.926919720767888
	0.254000000000005	0.926701570680628
	0.254999999999995	0.926483420593368
	0.254999999999995	0.926265270506108
	0.25500000000001	0.926047120418848
	0.256	0.925828970331588
	0.256	0.925610820244328
	0.257000000000005	0.925392670157068
	0.25800000000001	0.925174520069808
	0.258999999999958	0.924956369982548
	0.259	0.924738219895288
	0.259	0.924520069808028
	0.262	0.924301919720768
	0.263999999999996	0.924083769633508
	0.264999999999986	0.923865619546248
	0.266000000000005	0.923647469458988
	0.269000000000005	0.923429319371728
	0.269000000000005	0.923211169284468
	0.269999999999982	0.922993019197208
	0.269999999999982	0.922774869109948
	0.271999999999991	0.922556719022688
	0.272999999999996	0.922338568935428
	0.274000000000001	0.922120418848168
	0.275000000000091	0.921902268760908
	0.27600000000001	0.921684118673648
	0.278999999999996	0.921465968586387
	0.278999999999996	0.921247818499127
	0.280000000000001	0.921029668411867
	0.282000000000039	0.920811518324607
	0.283000000000015	0.920593368237347
	0.283999999999992	0.920375218150087
	0.286999999999978	0.920157068062827
	0.287000000000006	0.919938917975567
	0.289000000000001	0.919720767888307
	0.292000000000002	0.919502617801047
	0.292000000000002	0.919284467713787
	0.292999999999992	0.919066317626527
	0.293000000000006	0.918848167539267
	0.293000000000006	0.918630017452007
	0.293999999999983	0.918411867364747
	0.294999999999959	0.918193717277487
	0.295000000000002	0.917975567190227
	0.295999999999935	0.917757417102967
	0.298000000000002	0.917539267015707
	0.298000000000002	0.917321116928447
	0.298999999999978	0.917102966841187
	0.300000000000011	0.916884816753927
	0.300999999999988	0.916666666666667
	0.301000000000045	0.916448516579407
	0.304000000000002	0.916230366492147
	0.309000000000026	0.916012216404887
	0.310000000000002	0.915794066317626
	0.310000000000002	0.915575916230366
	0.310000000000002	0.915357766143106
	0.310000000000002	0.915139616055846
	0.312000000000012	0.914921465968586
	0.312000000000012	0.914703315881326
	0.312000000000012	0.914485165794066
	0.312999999999988	0.914267015706806
	0.312999999999988	0.914048865619546
	0.312999999999988	0.913830715532286
	0.314000000000007	0.913612565445026
	0.314999999999998	0.913394415357766
	0.314999999999998	0.913176265270506
	0.316000000000031	0.912958115183246
	0.316000000000031	0.912739965095986
	0.317999999999984	0.912521815008726
	0.318000000000012	0.912303664921466
	0.319000000000017	0.912085514834206
	0.319999999999993	0.911867364746946
	0.322999999999979	0.911649214659686
	0.324999999999989	0.911431064572426
	0.325999999999965	0.911212914485166
	0.326999999999998	0.910994764397906
	0.327999999999975	0.910776614310646
	0.329999999999984	0.910558464223386
	0.330000000000013	0.910340314136126
	0.331999999999994	0.910122164048866
	0.331999999999994	0.909904013961606
	0.334000000000003	0.909685863874346
	0.335000000000008	0.909467713787085
	0.337999999999994	0.909249563699825
	0.339999999999989	0.909031413612565
	0.340000000000003	0.908813263525305
	0.340000000000003	0.908595113438045
	0.341000000000008	0.908376963350785
	0.341000000000008	0.908158813263525
	0.341999999999999	0.907940663176265
	0.342000000000041	0.907722513089005
	0.343999999999994	0.907504363001745
	0.343999999999994	0.907286212914485
	0.344000000000008	0.907068062827225
	0.345999999999997	0.906849912739965
	0.346000000000004	0.906631762652705
	0.34699999999998	0.906413612565445
	0.347999999999985	0.906195462478185
	0.34899999999999	0.905977312390925
	0.350000000000023	0.905759162303665
	0.350999999999999	0.905541012216405
	0.351999999999975	0.905322862129145
	0.352000000000032	0.905104712041885
	0.353999999999985	0.904886561954625
	0.354000000000013	0.904668411867365
	0.35499999999999	0.904450261780105
	0.355000000000004	0.904232111692845
	0.356000000000009	0.904013961605585
	0.356999999999999	0.903795811518325
	0.358000000000004	0.903577661431065
	0.359000000000009	0.903359511343805
	0.359999999999999	0.903141361256545
	0.360000000000014	0.902923211169284
	0.36099999999999	0.902705061082024
	0.362000000000009	0.902486910994764
	0.363	0.902268760907504
	0.364000000000004	0.902050610820244
	0.364000000000004	0.901832460732984
	0.365000000000009	0.901614310645724
	0.365000000000009	0.901396160558464
	0.365000000000009	0.901178010471204
	0.366999999999962	0.900959860383944
	0.367000000000004	0.900741710296684
	0.370000000000005	0.900523560209424
	0.370999999999995	0.900305410122164
	0.37299999999999	0.900087260034904
	0.374000000000024	0.899869109947644
	0.375	0.899650959860384
	0.375	0.899432809773124
	0.375999999999976	0.899214659685864
	0.376000000000033	0.898996509598604
	0.37700000000001	0.898778359511344
	0.378000000000014	0.898560209424084
	0.380000000000052	0.898342059336824
	0.380999999999972	0.898123909249564
	0.380999999999972	0.897905759162304
	0.382000000000005	0.897687609075044
	0.384999999999991	0.897469458987784
	0.386000000000024	0.897251308900524
	0.387	0.897033158813264
	0.387999999999977	0.896815008726004
	0.388000000000005	0.896596858638743
	0.388999999999996	0.896378708551483
	0.38900000000001	0.896160558464223
	0.390999999999963	0.895942408376963
	0.391999999999996	0.895724258289703
	0.393000000000001	0.895506108202443
	0.399000000000001	0.895287958115183
	0.400000000000034	0.895069808027923
	0.40100000000001	0.894851657940663
	0.402000000000044	0.894633507853403
	0.403999999999996	0.894415357766143
	0.404999999999987	0.894197207678883
	0.406999999999982	0.893979057591623
	0.407999999999987	0.893760907504363
	0.408999999999992	0.893542757417103
	0.409999999999997	0.893324607329843
	0.409999999999997	0.893106457242583
	0.411000000000001	0.892888307155323
	0.411999999999978	0.892670157068063
	0.412000000000006	0.892452006980803
	0.412000000000035	0.892233856893543
	0.413999999999987	0.892015706806283
	0.414999999999992	0.891797556719023
	0.41500000000002	0.891579406631763
	0.415999999999997	0.891361256544503
	0.415999999999997	0.891143106457243
	0.417999999999978	0.890924956369983
	0.418999999999983	0.890706806282722
	0.419000000000011	0.890488656195462
	0.420000000000016	0.890270506108202
	0.420999999999935	0.890052356020942
	0.420999999999992	0.889834205933682
	0.421000000000006	0.889616055846422
	0.421000000000006	0.889397905759162
	0.421000000000021	0.889179755671902
	0.423000000000002	0.888961605584642
	0.425000000000011	0.888743455497382
	0.426999999999992	0.888525305410122
	0.427000000000021	0.888307155322862
	0.428999999999974	0.888089005235602
	0.429000000000002	0.887870855148342
	0.430999999999983	0.887652705061082
	0.430999999999997	0.887434554973822
	0.432999999999993	0.887216404886562
	0.433999999999997	0.886998254799302
	0.434000000000026	0.886780104712042
	0.435000000000002	0.886561954624782
	0.435000000000059	0.886343804537522
	0.436000000000007	0.886125654450262
	0.437999999999988	0.885907504363002
	0.439000000000007	0.885689354275742
	0.439000000000021	0.885471204188482
	0.444000000000017	0.885253054101222
	0.444999999999993	0.885034904013962
	0.445999999999998	0.884816753926702
	0.447000000000003	0.884598603839442
	0.447000000000003	0.884380453752182
	0.447000000000003	0.884162303664921
	0.447999999999979	0.883944153577661
	0.448999999999955	0.883726003490401
	0.448999999999955	0.883507853403141
	0.449999999999989	0.883289703315881
	0.453000000000031	0.883071553228621
	0.454000000000008	0.882853403141361
	0.454000000000008	0.882635253054101
	0.454999999999984	0.882417102966841
	0.454999999999984	0.882198952879581
	0.454999999999998	0.881980802792321
	0.456000000000017	0.881762652705061
	0.458000000000027	0.881544502617801
	0.459000000000003	0.881326352530541
	0.459000000000003	0.881108202443281
	0.460000000000036	0.880890052356021
	0.460999999999999	0.880671902268761
	0.461999999999989	0.880453752181501
	0.462000000000018	0.880235602094241
	0.465000000000032	0.880017452006981
	0.467000000000041	0.879799301919721
	0.467999999999989	0.879581151832461
	0.468999999999994	0.879363001745201
	0.468999999999994	0.879144851657941
	0.469999999999999	0.878926701570681
	0.470999999999975	0.878708551483421
	0.471999999999994	0.878490401396161
	0.472000000000094	0.878272251308901
	0.473000000000013	0.878054101221641
	0.473000000000013	0.87783595113438
	0.47399999999999	0.87761780104712
	0.475000000000023	0.87739965095986
	0.475000000000023	0.8771815008726
	0.475999999999999	0.87696335078534
	0.475999999999999	0.87674520069808
	0.475999999999999	0.87652705061082
	0.478000000000009	0.87630890052356
	0.479999999999961	0.8760907504363
	0.482999999999976	0.87587260034904
	0.48599999999999	0.87565445026178
	0.486999999999995	0.87543630017452
	0.489999999999981	0.87521815008726
	0.490000000000009	0.875
	0.490999999999985	0.87478184991274
	0.490999999999985	0.87456369982548
	0.491000000000014	0.87434554973822
	0.49199999999999	0.87412739965096
	0.492000000000019	0.8739092495637
	0.492999999999995	0.87369109947644
	0.49799999999999	0.87347294938918
	0.5	0.87325479930192
	0.500999999999976	0.87303664921466
	0.504999999999995	0.8728184991274
	0.505000000000024	0.87260034904014
	0.506	0.87238219895288
	0.506	0.87216404886562
	0.506	0.871945898778359
	0.507999999999981	0.871727748691099
	0.509	0.871509598603839
	0.509999999999991	0.871291448516579
	0.509999999999991	0.871073298429319
	0.509999999999991	0.870855148342059
	0.514000000000003	0.870636998254799
	0.51400000000001	0.870418848167539
	0.515999999999991	0.870200698080279
	0.518999999999991	0.869982547993019
	0.519000000000005	0.869764397905759
	0.519999999999982	0.869546247818499
	0.519999999999996	0.869328097731239
	0.521000000000015	0.869109947643979
	0.522999999999968	0.868891797556719
	0.524000000000001	0.868673647469459
	0.525000000000006	0.868455497382199
	0.525000000000006	0.868237347294939
	0.525999999999982	0.868019197207679
	0.526999999999987	0.867801047120419
	0.527999999999963	0.867582897033159
	0.527999999999992	0.867364746945899
	0.53000000000003	0.867146596858639
	0.531000000000006	0.866928446771379
	0.531000000000006	0.866710296684119
	0.532000000000011	0.866492146596859
	0.532000000000039	0.866273996509599
	0.532999999999959	0.866055846422339
	0.533999999999992	0.865837696335079
	0.534999999999968	0.865619546247818
	0.534999999999968	0.865401396160558
	0.536000000000001	0.865183246073298
	0.536999999999999	0.864965095986038
	0.538999999999987	0.864746945898778
	0.538999999999987	0.864528795811518
	0.539999999999992	0.864310645724258
	0.540999999999997	0.864092495636998
	0.54400000000004	0.863874345549738
	0.544999999999959	0.863656195462478
	0.545999999999992	0.863438045375218
	0.546999999999997	0.863219895287958
	0.548000000000002	0.863001745200698
	0.548999999999978	0.862783595113438
	0.549000000000007	0.862565445026178
	0.549000000000035	0.862347294938918
	0.552000000000007	0.862129144851658
	0.552999999999997	0.861910994764398
	0.554000000000002	0.861692844677138
	0.555999999999983	0.861474694589878
	0.557000000000016	0.861256544502618
	0.559999999999945	0.861038394415358
	0.560000000000002	0.860820244328098
	0.560000000000059	0.860602094240838
	0.561000000000007	0.860383944153578
	0.563999999999965	0.860165794066318
	0.564999999999998	0.859947643979058
	0.565999999999974	0.859729493891798
	0.567000000000007	0.859511343804538
	0.567999999999984	0.859293193717278
	0.567999999999998	0.859075043630017
	0.569999999999993	0.858856893542757
	0.569999999999993	0.858638743455497
	0.570000000000022	0.858420593368237
	0.571000000000026	0.858202443280977
	0.571000000000026	0.857984293193717
	0.572999999999979	0.857766143106457
	0.574000000000012	0.857547993019197
	0.575999999999993	0.857329842931937
	0.576000000000022	0.857111692844677
	0.578999999999994	0.856893542757417
	0.582000000000008	0.856675392670157
	0.584000000000003	0.856457242582897
	0.586999999999989	0.856239092495637
	0.589000000000013	0.856020942408377
	0.590000000000003	0.855802792321117
	0.590000000000032	0.855584642233857
	0.590000000000032	0.855366492146597
	0.591000000000008	0.855148342059337
	0.591000000000008	0.854930191972077
	0.593999999999994	0.854712041884817
	0.598999999999933	0.854493891797557
	0.599000000000018	0.854275741710297
	0.600000000000023	0.854057591623037
	0.603000000000009	0.853839441535777
	0.603000000000009	0.853621291448517
	0.60499999999999	0.853403141361257
	0.605999999999995	0.853184991273996
	0.606000000000051	0.852966841186736
	0.606999999999971	0.852748691099476
	0.607000000000028	0.852530541012216
	0.608999999999995	0.852312390924956
	0.609999999999957	0.852094240837696
	0.610000000000014	0.851876090750436
	0.61099999999999	0.851657940663176
	0.61099999999999	0.851439790575916
	0.611999999999966	0.851221640488656
	0.613	0.851003490401396
	0.613	0.850785340314136
	0.614999999999952	0.850567190226876
	0.614999999999995	0.850349040139616
	0.615999999999985	0.850130890052356
	0.615999999999985	0.849912739965096
	0.617999999999995	0.849694589877836
	0.620000000000005	0.849476439790576
	0.62299999999999	0.849258289703316
	0.62299999999999	0.849040139616056
	0.623999999999995	0.848821989528796
	0.626999999999995	0.848603839441536
	0.627999999999986	0.848385689354276
	0.627999999999986	0.848167539267016
	0.629999999999995	0.847949389179756
	0.631000000000029	0.847731239092496
	0.631999999999948	0.847513089005236
	0.632000000000005	0.847294938917976
	0.637999999999977	0.847076788830716
	0.63900000000001	0.846858638743455
	0.639999999999986	0.846640488656195
	0.639999999999986	0.846422338568935
	0.639999999999986	0.846204188481675
	0.639999999999986	0.845986038394415
	0.639999999999986	0.845767888307155
	0.640000000000001	0.845549738219895
	0.640000000000015	0.845331588132635
	0.640000000000015	0.845113438045375
	0.640000000000015	0.844895287958115
	0.640999999999963	0.844677137870855
	0.641000000000005	0.844458987783595
	0.641999999999996	0.844240837696335
	0.645999999999958	0.844022687609075
	0.646000000000001	0.843804537521815
	0.647999999999968	0.843586387434555
	0.649000000000001	0.843368237347295
	0.649999999999977	0.843150087260035
	0.651000000000067	0.842931937172775
	0.657000000000011	0.842713787085515
	0.658000000000015	0.842495636998255
	0.661000000000001	0.842277486910995
	0.663000000000011	0.842059336823735
	0.663999999999987	0.841841186736475
	0.664999999999992	0.841623036649215
	0.665999999999997	0.841404886561955
	0.665999999999997	0.841186736474695
	0.665999999999997	0.840968586387435
	0.667000000000002	0.840750436300175
	0.66700000000003	0.840532286212915
	0.66700000000003	0.840314136125654
	0.667999999999999	0.840095986038394
	0.668999999999997	0.839877835951134
	0.669999999999987	0.839659685863874
	0.670000000000002	0.839441535776614
	0.670999999999992	0.839223385689354
	0.671999999999997	0.839005235602094
	0.672000000000025	0.838787085514834
	0.673000000000002	0.838568935427574
	0.673999999999978	0.838350785340314
	0.675999999999988	0.838132635253054
	0.677999999999997	0.837914485165794
	0.677999999999997	0.837696335078534
	0.680999999999997	0.837478184991274
	0.682999999999993	0.837260034904014
	0.68300000000005	0.837041884816754
	0.683999999999997	0.836823734729494
	0.687000000000012	0.836605584642234
	0.687999999999988	0.836387434554974
	0.692000000000007	0.836169284467714
	0.693999999999988	0.835951134380454
	0.693999999999988	0.835732984293194
	0.694000000000017	0.835514834205934
	0.695999999999998	0.835296684118674
	0.697000000000003	0.835078534031414
	0.697000000000003	0.834860383944154
	0.697000000000003	0.834642233856894
	0.699000000000012	0.834424083769634
	0.700999999999965	0.834205933682374
	0.700999999999993	0.833987783595113
	0.701999999999998	0.833769633507853
	0.701999999999998	0.833551483420593
	0.702999999999975	0.833333333333333
	0.703000000000003	0.833115183246073
	0.703000000000088	0.832897033158813
	0.705000000000013	0.832678883071553
	0.706000000000017	0.832460732984293
	0.706999999999994	0.832242582897033
	0.707000000000008	0.832024432809773
	0.707000000000022	0.831806282722513
	0.70799999999997	0.831588132635253
	0.710999999999984	0.831369982547993
	0.711000000000013	0.831151832460733
	0.714999999999975	0.830933682373473
	0.716000000000008	0.830715532286213
	0.716000000000008	0.830497382198953
	0.716999999999985	0.830279232111693
	0.716999999999999	0.830061082024433
	0.717999999999961	0.829842931937173
	0.718000000000004	0.829624781849913
	0.718999999999994	0.829406631762653
	0.718999999999994	0.829188481675393
	0.71999999999997	0.828970331588133
	0.721000000000004	0.828752181500873
	0.72199999999998	0.828534031413613
	0.722000000000037	0.828315881326352
	0.726999999999975	0.828097731239092
	0.729999999999961	0.827879581151832
	0.730000000000004	0.827661431064572
	0.730999999999995	0.827443280977312
	0.730999999999995	0.827225130890052
	0.733000000000004	0.827006980802792
	0.73399999999998	0.826788830715532
	0.733999999999995	0.826570680628272
	0.735000000000014	0.826352530541012
	0.73599999999999	0.826134380453752
	0.738	0.825916230366492
	0.739000000000033	0.825698080279232
	0.740000000000009	0.825479930191972
	0.740000000000009	0.825261780104712
	0.740999999999985	0.825043630017452
	0.742000000000019	0.824825479930192
	0.743000000000052	0.824607329842932
	0.743999999999971	0.824389179755672
	0.745000000000005	0.824171029668412
	0.745000000000005	0.823952879581152
	0.746000000000038	0.823734729493892
	0.747	0.823516579406632
	0.751000000000005	0.823298429319372
	0.754999999999995	0.823080279232112
	0.757000000000005	0.822862129144852
	0.759999999999991	0.822643979057592
	0.760000000000005	0.822425828970332
	0.761000000000024	0.822207678883072
	0.762	0.821989528795812
	0.762	0.821771378708551
	0.764999999999986	0.821553228621291
	0.765000000000001	0.821335078534031
	0.766999999999996	0.821116928446771
	0.768000000000029	0.820898778359511
	0.769000000000005	0.820680628272251
	0.769999999999982	0.820462478184991
	0.771000000000001	0.820244328097731
	0.771000000000015	0.820026178010471
	0.773000000000025	0.819808027923211
	0.775999999999982	0.819589877835951
	0.775999999999996	0.819371727748691
	0.776999999999987	0.819153577661431
	0.778999999999996	0.818935427574171
	0.780000000000001	0.818717277486911
	0.780000000000001	0.818499127399651
	0.780000000000001	0.818280977312391
	0.782000000000039	0.818062827225131
	0.783000000000001	0.817844677137871
	0.783000000000015	0.817626527050611
	0.783999999999992	0.817408376963351
	0.784000000000006	0.817190226876091
	0.785000000000025	0.816972076788831
	0.787000000000006	0.816753926701571
	0.788999999999987	0.816535776614311
	0.792000000000002	0.816317626527051
	0.79200000000003	0.816099476439791
	0.793000000000006	0.815881326352531
	0.795999999999992	0.815663176265271
	0.795999999999992	0.815445026178011
	0.796000000000049	0.81522687609075
	0.798000000000002	0.81500872600349
	0.798000000000016	0.81479057591623
	0.799000000000007	0.81457242582897
	0.800000000000011	0.81435427574171
	0.806000000000012	0.81413612565445
	0.80600000000004	0.81391797556719
	0.809000000000083	0.81369982547993
	0.811000000000007	0.81348167539267
	0.811000000000007	0.81326352530541
	0.812000000000012	0.81304537521815
	0.814999999999998	0.81282722513089
	0.815000000000012	0.81260907504363
	0.816000000000031	0.81239092495637
	0.817000000000007	0.81217277486911
	0.817000000000007	0.81195462478185
	0.817999999999984	0.81173647469459
	0.819999999999993	0.81151832460733
	0.823000000000008	0.81130017452007
	0.823999999999984	0.81108202443281
	0.823999999999998	0.81086387434555
	0.828000000000003	0.81064572425829
	0.831999999999994	0.81042757417103
	0.831999999999994	0.81020942408377
	0.831999999999994	0.80999127399651
	0.832999999999998	0.80977312390925
	0.833999999999946	0.809554973821989
	0.836999999999989	0.809336823734729
	0.838999999999999	0.809118673647469
	0.838999999999999	0.808900523560209
	0.840000000000003	0.808682373472949
	0.84099999999998	0.808464223385689
	0.840999999999994	0.808246073298429
	0.841000000000008	0.808027923211169
	0.843000000000018	0.807809773123909
	0.843999999999937	0.807591623036649
	0.844999999999999	0.807373472949389
	0.846999999999994	0.807155322862129
	0.847999999999999	0.806937172774869
	0.848000000000013	0.806719022687609
	0.849000000000004	0.806500872600349
	0.850000000000023	0.806282722513089
	0.853000000000009	0.806064572425829
	0.853999999999999	0.805846422338569
	0.855999999999995	0.805628272251309
	0.856999999999971	0.805410122164049
	0.85899999999998	0.805191972076789
	0.85899999999998	0.804973821989529
	0.859999999999985	0.804755671902269
	0.86099999999999	0.804537521815009
	0.861000000000004	0.804319371727749
	0.861000000000018	0.804101221640489
	0.863000000000056	0.803883071553229
	0.863999999999976	0.803664921465969
	0.864000000000033	0.803446771378709
	0.864999999999981	0.803228621291449
	0.866999999999962	0.803010471204188
	0.867000000000019	0.802792321116928
	0.867999999999995	0.802574171029668
	0.869000000000028	0.802356020942408
	0.870000000000005	0.802137870855148
	0.87299999999999	0.801919720767888
	0.87299999999999	0.801701570680628
	0.873000000000019	0.801483420593368
	0.875	0.801265270506108
	0.876000000000005	0.801047120418848
	0.879999999999995	0.800828970331588
	0.882999999999981	0.800610820244328
	0.884	0.800392670157068
	0.885999999999996	0.800174520069808
	0.887	0.799956369982548
	0.88900000000001	0.799738219895288
	0.890999999999963	0.799520069808028
	0.891000000000076	0.799301919720768
	0.893000000000029	0.799083769633508
	0.893999999999991	0.798865619546248
	0.896000000000015	0.798647469458988
	0.896000000000015	0.798429319371728
	0.899000000000001	0.798211169284468
	0.899999999999991	0.797993019197208
	0.901999999999987	0.797774869109948
	0.902000000000001	0.797556719022688
	0.903999999999996	0.797338568935428
	0.903999999999996	0.797120418848168
	0.907000000000039	0.796902268760908
	0.908999999999992	0.796684118673648
	0.913999999999987	0.796465968586387
	0.913999999999987	0.796247818499127
	0.91500000000002	0.796029668411867
	0.919000000000011	0.795811518324607
	0.920999999999992	0.795593368237347
	0.921999999999997	0.795375218150087
	0.922000000000004	0.795157068062827
	0.923000000000002	0.794938917975567
	0.925999999999988	0.794720767888307
	0.925999999999988	0.794502617801047
	0.927000000000021	0.794284467713787
	0.927999999999997	0.794066317626527
	0.927999999999997	0.793848167539267
	0.930000000000064	0.793630017452007
	0.931000000000012	0.793411867364747
	0.931000000000012	0.793193717277487
	0.93100000000004	0.792975567190227
	0.936000000000007	0.792757417102967
	0.939999999999998	0.792539267015707
	0.94399999999996	0.792321116928447
	0.944000000000003	0.792102966841187
	0.945999999999998	0.791884816753927
	0.947000000000003	0.791666666666667
	0.947999999999979	0.791448516579407
	0.947999999999993	0.791230366492147
	0.949999999999989	0.791012216404887
	0.950999999999993	0.790794066317626
	0.955000000000013	0.790575916230366
	0.955000000000041	0.790357766143106
	0.960999999999956	0.790139616055846
	0.961999999999989	0.789921465968586
	0.963999999999999	0.789703315881326
	0.964000000000027	0.789485165794066
	0.964999999999918	0.789267015706806
	0.964999999999975	0.789048865619546
	0.967999999999961	0.788830715532286
	0.96999999999997	0.788612565445026
	0.969999999999999	0.788394415357766
	0.970000000000027	0.788176265270506
	0.972000000000008	0.787958115183246
	0.974000000000004	0.787739965095986
	0.975000000000023	0.787521815008726
	0.975999999999999	0.787303664921466
	0.976999999999975	0.787085514834206
	0.977000000000004	0.786867364746946
	0.979000000000013	0.786649214659686
	0.979999999999961	0.786431064572426
	0.980999999999995	0.786212914485166
	0.981999999999999	0.785994764397906
	0.983000000000004	0.785776614310646
	0.984000000000009	0.785558464223386
	0.985000000000014	0.785340314136126
	0.98599999999999	0.785122164048866
	0.986000000000018	0.784904013961606
	0.990999999999985	0.784685863874346
	0.990999999999985	0.784467713787085
	0.991000000000014	0.784249563699825
	0.991000000000042	0.784031413612565
	0.992999999999995	0.783813263525305
	0.993999999999971	0.783595113438045
	0.995999999999981	0.783376963350785
	0.995999999999981	0.783158813263525
	0.996999999999986	0.782940663176265
	1.001	0.782722513089005
	1.00299999999999	0.782504363001745
	1.00599999999997	0.782286212914485
	1.00700000000001	0.782068062827225
	1.00700000000006	0.781849912739965
	1.008	0.781631762652705
	1.00800000000004	0.781413612565445
	1.00900000000001	0.781195462478185
	1.012	0.780977312390925
	1.01300000000001	0.780759162303665
	1.01399999999998	0.780541012216405
	1.01499999999999	0.780322862129145
	1.01600000000002	0.780104712041885
	1.017	0.779886561954625
	1.01800000000003	0.779668411867365
	1.01800000000003	0.779450261780105
	1.01900000000001	0.779232111692845
	1.01999999999998	0.779013961605585
	1.01999999999998	0.778795811518325
	1.02199999999999	0.778577661431065
	1.02199999999999	0.778359511343805
	1.024	0.778141361256545
	1.024	0.777923211169284
	1.02500000000001	0.777705061082024
	1.02799999999999	0.777486910994764
	1.029	0.777268760907504
	1.02999999999997	0.777050610820244
	1.03399999999999	0.776832460732984
	1.03400000000005	0.776614310645724
	1.03899999999999	0.776396160558464
	1.03899999999999	0.776178010471204
	1.042	0.775959860383944
	1.04500000000002	0.775741710296684
	1.04599999999999	0.775523560209424
	1.047	0.775305410122164
	1.04900000000004	0.775087260034904
	1.053	0.774869109947644
	1.053	0.774650959860384
	1.05399999999997	0.774432809773124
	1.05400000000003	0.774214659685864
	1.05500000000001	0.773996509598604
	1.05500000000001	0.773778359511344
	1.05699999999999	0.773560209424084
	1.05700000000002	0.773342059336824
	1.05999999999999	0.773123909249564
	1.06	0.772905759162304
	1.06	0.772687609075044
	1.06	0.772469458987784
	1.06	0.772251308900524
	1.06	0.772033158813264
	1.06	0.771815008726004
	1.062	0.771596858638743
	1.06499999999994	0.771378708551483
	1.065	0.771160558464223
	1.066	0.770942408376963
	1.066	0.770724258289703
	1.06800000000004	0.770506108202443
	1.06899999999999	0.770287958115183
	1.06999999999999	0.770069808027923
	1.06999999999999	0.769851657940663
	1.07299999999998	0.769633507853403
	1.08000000000001	0.769415357766143
	1.08099999999996	0.769197207678883
	1.08099999999999	0.768979057591623
	1.08100000000002	0.768760907504363
	1.08199999999999	0.768542757417103
	1.083	0.768324607329843
	1.083	0.768106457242583
	1.083	0.767888307155323
	1.083	0.767670157068063
	1.08500000000001	0.767452006980803
	1.08600000000001	0.767233856893543
	1.08699999999999	0.767015706806283
	1.08699999999999	0.766797556719023
	1.08699999999999	0.766579406631763
	1.09	0.766361256544503
	1.09000000000003	0.766143106457243
	1.09099999999995	0.765924956369983
	1.09100000000001	0.765706806282722
	1.09100000000001	0.765488656195462
	1.09300000000002	0.765270506108202
	1.09399999999999	0.765052356020942
	1.09500000000003	0.764834205933682
	1.096	0.764616055846422
	1.09800000000001	0.764397905759162
	1.09800000000001	0.764179755671902
	1.10300000000001	0.763961605584642
	1.10699999999997	0.763743455497382
	1.11199999999999	0.763525305410122
	1.113	0.763307155322862
	1.11500000000001	0.763089005235602
	1.11599999999999	0.762870855148342
	1.11599999999999	0.762652705061082
	1.11599999999999	0.762434554973822
	1.11599999999999	0.762216404886562
	1.11599999999999	0.761998254799302
	1.11699999999996	0.761780104712042
	1.117	0.761561954624782
	1.117	0.761343804537522
	1.11700000000002	0.761125654450262
	1.11899999999997	0.760907504363002
	1.119	0.760689354275742
	1.122	0.760471204188482
	1.12200000000001	0.760253054101222
	1.12299999999999	0.760034904013962
	1.124	0.759816753926702
	1.12400000000002	0.759598603839442
	1.12599999999998	0.759380453752182
	1.126	0.759162303664921
	1.12799999999999	0.758944153577661
	1.13	0.758726003490401
	1.13200000000001	0.758507853403141
	1.13200000000001	0.758289703315881
	1.13200000000001	0.758071553228621
	1.13300000000004	0.757853403141361
	1.13300000000004	0.757635253054101
	1.13400000000001	0.757417102966841
	1.13900000000001	0.757198952879581
	1.13999999999999	0.756980802792321
	1.14099999999999	0.756762652705061
	1.142	0.756544502617801
	1.14399999999999	0.756326352530541
	1.14500000000001	0.756108202443281
	1.14800000000002	0.755890052356021
	1.149	0.755671902268761
	1.14999999999998	0.755453752181501
	1.154	0.755235602094241
	1.155	0.755017452006981
	1.15600000000001	0.754799301919721
	1.1579999999999	0.754581151832461
	1.15799999999999	0.754363001745201
	1.16	0.754144851657941
	1.161	0.753926701570681
	1.16300000000001	0.753708551483421
	1.164	0.753490401396161
	1.166	0.753272251308901
	1.16700000000003	0.753054101221641
	1.17099999999999	0.75283595113438
	1.17299999999999	0.75261780104712
	1.17399999999998	0.75239965095986
	1.17399999999998	0.7521815008726
	1.17500000000001	0.75196335078534
	1.17500000000001	0.75174520069808
	1.18000000000001	0.75152705061082
	1.18200000000002	0.75130890052356
	1.18299999999999	0.7510907504363
	1.18399999999997	0.75087260034904
	1.184	0.75065445026178
	1.184	0.75043630017452
	1.185	0.75021815008726
	1.18799999999999	0.75
	1.18799999999999	0.74978184991274
	1.18899999999999	0.74956369982548
	1.18900000000002	0.74934554973822
	1.19	0.74912739965096
	1.193	0.7489092495637
	1.19400000000002	0.74869109947644
	1.19400000000002	0.74847294938918
	1.19799999999999	0.74825479930192
	1.19899999999998	0.74803664921466
	1.20000000000005	0.7478184991274
	1.20099999999999	0.74760034904014
	1.20100000000002	0.74738219895288
	1.202	0.74716404886562
	1.202	0.746945898778359
	1.205	0.746727748691099
	1.20599999999996	0.746509598603839
	1.206	0.746291448516579
	1.20700000000001	0.746073298429319
	1.20800000000003	0.745855148342059
	1.209	0.745636998254799
	1.21000000000001	0.745418848167539
	1.21000000000004	0.745200698080279
	1.21299999999999	0.744982547993019
	1.21800000000002	0.744764397905759
	1.21900000000002	0.744546247818499
	1.22	0.744328097731239
	1.22	0.744109947643979
	1.22	0.743891797556719
	1.22000000000001	0.743673647469459
	1.22500000000002	0.743455497382199
	1.227	0.743237347294939
	1.22800000000001	0.743019197207679
	1.22999999999996	0.742801047120419
	1.22999999999999	0.742582897033159
	1.23099999999999	0.742364746945899
	1.231	0.742146596858639
	1.232	0.741928446771379
	1.23400000000004	0.741710296684119
	1.23500000000001	0.741492146596859
	1.23700000000002	0.741273996509599
	1.238	0.741055846422339
	1.24099999999999	0.740837696335079
	1.245	0.740619546247818
	1.24600000000001	0.740401396160558
	1.247	0.740183246073298
	1.248	0.739965095986038
	1.249	0.739746945898778
	1.249	0.739528795811518
	1.251	0.739310645724258
	1.25100000000003	0.739092495636998
	1.25199999999995	0.738874345549738
	1.25699999999995	0.738656195462478
	1.259	0.738438045375218
	1.26099999999997	0.738219895287958
	1.26300000000003	0.738001745200698
	1.267	0.737783595113438
	1.26700000000001	0.737565445026178
	1.26799999999997	0.737347294938918
	1.27000000000001	0.737129144851658
	1.274	0.736910994764398
	1.274	0.736692844677138
	1.277	0.736474694589878
	1.27800000000002	0.736256544502618
	1.27999999999997	0.736038394415358
	1.28	0.735820244328098
	1.28	0.735602094240838
	1.28	0.735383944153578
	1.28	0.735165794066318
	1.28000000000003	0.734947643979058
	1.28200000000004	0.734729493891798
	1.28299999999999	0.734511343804538
	1.283	0.734293193717278
	1.28300000000002	0.734075043630017
	1.28399999999999	0.733856893542757
	1.28399999999999	0.733638743455497
	1.288	0.733420593368237
	1.28899999999999	0.733202443280977
	1.28899999999999	0.732984293193717
	1.28899999999999	0.732766143106457
	1.29000000000002	0.732547993019197
	1.292	0.732329842931937
	1.292	0.732111692844677
	1.292	0.731893542757417
	1.29300000000001	0.731675392670157
	1.29499999999999	0.731457242582897
	1.297	0.731239092495637
	1.30200000000002	0.731020942408377
	1.30200000000002	0.730802792321117
	1.303	0.730584642233857
	1.304	0.730366492146597
	1.306	0.730148342059337
	1.30800000000002	0.729930191972077
	1.31100000000001	0.729712041884817
	1.31399999999996	0.729493891797557
	1.315	0.729275741710297
	1.318	0.729057591623037
	1.319	0.728839441535777
	1.32100000000003	0.728621291448517
	1.322	0.728403141361257
	1.322	0.728184991273996
	1.328	0.727966841186736
	1.32900000000001	0.727748691099476
	1.33099999999999	0.727530541012216
	1.331	0.727312390924956
	1.33299999999997	0.727094240837696
	1.33500000000004	0.726876090750436
	1.33600000000001	0.726657940663176
	1.339	0.726439790575916
	1.341	0.726221640488656
	1.34100000000001	0.726003490401396
	1.342	0.725785340314136
	1.34200000000001	0.725567190226876
	1.34499999999997	0.725349040139616
	1.34799999999998	0.725130890052356
	1.35399999999998	0.724912739965096
	1.35400000000004	0.724694589877836
	1.355	0.724476439790576
	1.35599999999999	0.724258289703316
	1.35899999999998	0.724040139616056
	1.35999999999999	0.723821989528796
	1.36199999999999	0.723603839441536
	1.363	0.723385689354276
	1.36399999999998	0.723167539267016
	1.36499999999995	0.722949389179756
	1.36500000000001	0.722731239092496
	1.366	0.722513089005236
	1.36699999999999	0.722294938917976
	1.36800000000002	0.722076788830716
	1.36800000000002	0.721858638743455
	1.371	0.721640488656195
	1.37299999999999	0.721422338568935
	1.376	0.721204188481675
	1.37800000000004	0.720986038394415
	1.381	0.720767888307155
	1.38399999999999	0.720549738219895
	1.38499999999999	0.720331588132635
	1.38799999999998	0.720113438045375
	1.38799999999999	0.719895287958115
	1.38800000000001	0.719677137870855
	1.389	0.719458987783595
	1.38900000000001	0.719240837696335
	1.39099999999999	0.719022687609075
	1.392	0.718804537521815
	1.393	0.718586387434555
	1.393	0.718368237347295
	1.39600000000002	0.718150087260035
	1.399	0.717931937172775
	1.40000000000003	0.717713787085515
	1.404	0.717495636998255
	1.40499999999997	0.717277486910995
	1.40599999999995	0.717059336823735
	1.40600000000001	0.716841186736475
	1.40700000000004	0.716623036649215
	1.41000000000003	0.716404886561955
	1.41000000000003	0.716186736474695
	1.41099999999997	0.715968586387435
	1.41199999999998	0.715750436300175
	1.41300000000001	0.715532286212915
	1.41400000000004	0.715314136125654
	1.416	0.715095986038394
	1.42099999999999	0.714877835951134
	1.42099999999999	0.714659685863874
	1.422	0.714441535776614
	1.423	0.714223385689354
	1.42399999999998	0.714005235602094
	1.42700000000002	0.713787085514834
	1.42700000000002	0.713568935427574
	1.428	0.713350785340314
	1.43000000000001	0.713132635253054
	1.43199999999996	0.712914485165794
	1.434	0.712696335078534
	1.435	0.712478184991274
	1.43799999999999	0.712260034904014
	1.44099999999997	0.712041884816754
	1.44200000000001	0.711823734729494
	1.44299999999998	0.711605584642234
	1.447	0.711387434554974
	1.447	0.711169284467714
	1.44899999999996	0.710951134380454
	1.45000000000002	0.710732984293194
	1.45100000000001	0.710514834205934
	1.45499999999998	0.710296684118674
	1.456	0.710078534031414
	1.458	0.709860383944154
	1.45800000000003	0.709642233856894
	1.45999999999998	0.709424083769634
	1.465	0.709205933682374
	1.46600000000001	0.708987783595113
	1.46600000000001	0.708769633507853
	1.467	0.708551483420593
	1.46799999999996	0.708333333333333
	1.46800000000002	0.708115183246073
	1.46800000000002	0.707897033158813
	1.47	0.707678883071553
	1.471	0.707460732984293
	1.471	0.707242582897033
	1.47300000000001	0.707024432809773
	1.47400000000005	0.706806282722513
	1.476	0.706588132635253
	1.476	0.706369982547993
	1.477	0.706151832460733
	1.47899999999998	0.705933682373473
	1.47899999999998	0.705715532286213
	1.48	0.705497382198953
	1.48100000000001	0.705279232111693
	1.483	0.705061082024433
	1.48699999999999	0.704842931937173
	1.489	0.704624781849913
	1.48999999999998	0.704406631762653
	1.49199999999996	0.704188481675393
	1.494	0.703970331588133
	1.49499999999995	0.703752181500873
	1.495	0.703534031413613
	1.49599999999998	0.703315881326352
	1.497	0.703097731239092
	1.49700000000001	0.702879581151832
	1.49800000000002	0.702661431064572
	1.502	0.702443280977312
	1.50299999999999	0.702225130890052
	1.50400000000002	0.702006980802792
	1.50700000000001	0.701788830715532
	1.50800000000001	0.701570680628272
	1.51100000000002	0.701352530541012
	1.51600000000002	0.701134380453752
	1.518	0.700916230366492
	1.52099999999996	0.700698080279232
	1.52099999999999	0.700479930191972
	1.524	0.700261780104712
	1.52499999999998	0.700043630017452
	1.526	0.699825479930192
	1.52600000000001	0.699607329842932
	1.527	0.699389179755672
	1.52799999999991	0.699171029668412
	1.52800000000001	0.698952879581152
	1.529	0.698734729493892
	1.53200000000001	0.698516579406632
	1.53399999999999	0.698298429319372
	1.53800000000001	0.698080279232112
	1.541	0.697862129144852
	1.544	0.697643979057592
	1.54999999999998	0.697425828970332
	1.55500000000001	0.697207678883072
	1.55700000000002	0.696989528795812
	1.55799999999999	0.696771378708551
	1.55900000000003	0.696553228621291
	1.55900000000003	0.696335078534031
	1.56	0.696116928446771
	1.56099999999998	0.695898778359511
	1.56100000000001	0.695680628272251
	1.56100000000001	0.695462478184991
	1.56299999999999	0.695244328097731
	1.563	0.695026178010471
	1.56599999999997	0.694808027923211
	1.566	0.694589877835951
	1.569	0.694371727748691
	1.57099999999997	0.694153577661431
	1.572	0.693935427574171
	1.57299999999999	0.693717277486911
	1.574	0.693499127399651
	1.575	0.693280977312391
	1.575	0.693062827225131
	1.57599999999999	0.692844677137871
	1.577	0.692626527050611
	1.577	0.692408376963351
	1.577	0.692190226876091
	1.577	0.691972076788831
	1.578	0.691753926701571
	1.578	0.691535776614311
	1.578	0.691317626527051
	1.57800000000003	0.691099476439791
	1.58100000000002	0.690881326352531
	1.58199999999999	0.690663176265271
	1.58800000000002	0.690445026178011
	1.589	0.69022687609075
	1.58999999999992	0.69000872600349
	1.59200000000004	0.68979057591623
	1.59300000000002	0.68957242582897
	1.59399999999994	0.68935427574171
	1.596	0.68913612565445
	1.59800000000001	0.68891797556719
	1.59800000000001	0.68869982547993
	1.59899999999999	0.68848167539267
	1.60099999999998	0.68826352530541
	1.601	0.68804537521815
	1.601	0.68782722513089
	1.60100000000006	0.68760907504363
	1.60300000000001	0.68739092495637
	1.60499999999999	0.68717277486911
	1.605	0.68695462478185
	1.60599999999999	0.68673647469459
	1.608	0.68651832460733
	1.60999999999999	0.68630017452007
	1.61	0.68608202443281
	1.61199999999999	0.68586387434555
	1.62	0.68564572425829
	1.62099999999998	0.68542757417103
	1.62299999999999	0.68520942408377
	1.62600000000003	0.68499127399651
	1.62700000000001	0.68477312390925
	1.62899999999996	0.684554973821989
	1.62899999999999	0.684336823734729
	1.62899999999999	0.684118673647469
	1.62900000000002	0.683900523560209
	1.633	0.683682373472949
	1.637	0.683464223385689
	1.63700000000006	0.683246073298429
	1.63799999999999	0.683027923211169
	1.64000000000001	0.682809773123909
	1.64500000000004	0.682591623036649
	1.64600000000002	0.682373472949389
	1.64699999999999	0.682155322862129
	1.648	0.681937172774869
	1.65000000000001	0.681719022687609
	1.65199999999999	0.681500872600349
	1.65300000000002	0.681282722513089
	1.65799999999999	0.681064572425829
	1.65899999999999	0.680846422338569
	1.66000000000008	0.680628272251309
	1.66200000000001	0.680410122164049
	1.66399999999999	0.680191972076789
	1.66500000000002	0.679973821989529
	1.672	0.679755671902269
	1.673	0.679537521815009
	1.67399999999998	0.679319371727749
	1.67399999999998	0.679101221640489
	1.67400000000001	0.678883071553229
	1.67400000000001	0.678664921465969
	1.67699999999999	0.678446771378709
	1.678	0.678228621291449
	1.679	0.678010471204188
	1.679	0.677792321116928
	1.67999999999995	0.677574171029668
	1.68000000000001	0.677356020942408
	1.68099999999998	0.677137870855148
	1.68099999999998	0.676919720767888
	1.68099999999998	0.676701570680628
	1.68199999999999	0.676483420593368
	1.69	0.676265270506108
	1.69599999999997	0.676047120418848
	1.696	0.675828970331588
	1.697	0.675610820244328
	1.697	0.675392670157068
	1.69800000000001	0.675174520069808
	1.69899999999996	0.674956369982548
	1.69900000000001	0.674738219895288
	1.69999999999999	0.674520069808028
	1.70600000000002	0.674301919720768
	1.70800000000003	0.674083769633508
	1.709	0.673865619546248
	1.709	0.673647469458988
	1.709	0.673429319371728
	1.71000000000001	0.673211169284468
	1.71000000000001	0.672993019197208
	1.71199999999999	0.672774869109948
	1.71299999999999	0.672556719022688
	1.71300000000001	0.672338568935428
	1.71300000000002	0.672120418848168
	1.71500000000003	0.671902268760908
	1.71600000000001	0.671684118673648
	1.71699999999998	0.671465968586387
	1.71899999999999	0.671247818499127
	1.71999999999997	0.671029668411867
	1.71999999999997	0.670811518324607
	1.72	0.670593368237347
	1.72199999999998	0.670375218150087
	1.72199999999998	0.670157068062827
	1.72300000000001	0.669938917975567
	1.72399999999999	0.669720767888307
	1.72399999999999	0.669502617801047
	1.72499999999997	0.669284467713787
	1.72499999999999	0.669066317626527
	1.726	0.668848167539267
	1.73099999999999	0.668630017452007
	1.73400000000001	0.668411867364747
	1.735	0.668193717277487
	1.73700000000002	0.667975567190227
	1.73899999999998	0.667757417102967
	1.742	0.667539267015707
	1.745	0.667321116928447
	1.74799999999999	0.667102966841187
	1.74800000000005	0.666884816753927
	1.74800000000005	0.666666666666667
	1.74900000000002	0.666448516579407
	1.75	0.666230366492147
	1.75	0.666012216404887
	1.75200000000001	0.665794066317626
	1.75599999999997	0.665575916230366
	1.758	0.665357766143106
	1.75800000000001	0.665139616055846
	1.75999999999999	0.664921465968586
	1.76000000000001	0.664703315881326
	1.76000000000005	0.664485165794066
	1.762	0.664267015706806
	1.762	0.664048865619546
	1.76399999999998	0.663830715532286
	1.765	0.663612565445026
	1.76600000000001	0.663394415357766
	1.76999999999998	0.663176265270506
	1.773	0.662958115183246
	1.774	0.662739965095986
	1.77500000000001	0.662521815008726
	1.77699999999999	0.662303664921466
	1.77700000000002	0.662085514834206
	1.77800000000002	0.661867364746946
	1.779	0.661649214659686
	1.779	0.661431064572426
	1.78100000000001	0.661212914485166
	1.78299999999996	0.660994764397906
	1.78800000000001	0.660776614310646
	1.78999999999999	0.660558464223386
	1.791	0.660340314136126
	1.79200000000003	0.660122164048866
	1.79300000000001	0.659904013961606
	1.797	0.659685863874346
	1.797	0.659467713787085
	1.798	0.659249563699825
	1.79899999999998	0.659031413612565
	1.80199999999999	0.658813263525305
	1.80200000000002	0.658595113438045
	1.80400000000003	0.658376963350785
	1.80599999999998	0.658158813263525
	1.80799999999999	0.657940663176265
	1.80900000000003	0.657722513089005
	1.80900000000003	0.657504363001745
	1.815	0.657286212914485
	1.815	0.657068062827225
	1.81800000000004	0.656849912739965
	1.822	0.656631762652705
	1.82299999999998	0.656413612565445
	1.82300000000001	0.656195462478185
	1.82400000000001	0.655977312390925
	1.82400000000001	0.655759162303665
	1.82500000000005	0.655541012216405
	1.82600000000002	0.655322862129145
	1.83299999999997	0.655104712041885
	1.83499999999998	0.654886561954625
	1.83600000000001	0.654668411867365
	1.83999999999997	0.654450261780105
	1.83999999999997	0.654232111692845
	1.84200000000001	0.654013961605585
	1.84300000000002	0.653795811518325
	1.84399999999999	0.653577661431065
	1.84800000000001	0.653359511343805
	1.84899999999999	0.653141361256545
	1.851	0.652923211169284
	1.85199999999998	0.652705061082024
	1.85200000000003	0.652486910994764
	1.85400000000004	0.652268760907504
	1.85499999999996	0.652050610820244
	1.86499999999998	0.651832460732984
	1.86599999999999	0.651614310645724
	1.86599999999999	0.651396160558464
	1.86700000000002	0.651178010471204
	1.86799999999999	0.650959860383944
	1.86799999999999	0.650741710296684
	1.869	0.650523560209424
	1.86999999999999	0.650305410122164
	1.87099999999998	0.650087260034904
	1.87299999999999	0.649869109947644
	1.875	0.649650959860384
	1.876	0.649432809773124
	1.87699999999995	0.649214659685864
	1.88	0.648996509598604
	1.888	0.648778359511344
	1.892	0.648560209424084
	1.89699999999999	0.648342059336824
	1.89699999999999	0.648123909249564
	1.90099999999998	0.647905759162304
	1.90600000000001	0.647687609075044
	1.91200000000003	0.647469458987784
	1.91699999999997	0.647251308900524
	1.91800000000001	0.647033158813264
	1.91800000000001	0.646815008726004
	1.91999999999996	0.646596858638743
	1.91999999999999	0.646378708551483
	1.91999999999999	0.646160558464223
	1.92	0.645942408376963
	1.92	0.645724258289703
	1.92200000000003	0.645506108202443
	1.923	0.645287958115183
	1.92399999999999	0.645069808027923
	1.92400000000001	0.644851657940663
	1.92400000000004	0.644633507853403
	1.92500000000001	0.644415357766143
	1.92500000000001	0.644197207678883
	1.92700000000002	0.643979057591623
	1.928	0.643760907504363
	1.93000000000001	0.643542757417103
	1.93000000000001	0.643324607329843
	1.93199999999996	0.643106457242583
	1.93299999999999	0.642888307155323
	1.93299999999999	0.642670157068063
	1.93699999999995	0.642452006980803
	1.93799999999999	0.642233856893543
	1.93800000000002	0.642015706806283
	1.94399999999996	0.641797556719023
	1.946	0.641579406631763
	1.94600000000003	0.641361256544503
	1.94699999999997	0.641143106457243
	1.947	0.640924956369983
	1.94799999999998	0.640706806282722
	1.94900000000001	0.640488656195462
	1.94900000000001	0.640270506108202
	1.958	0.640052356020942
	1.96000000000001	0.639834205933682
	1.96300000000002	0.639616055846422
	1.96800000000002	0.639397905759162
	1.96899999999999	0.639179755671902
	1.97199999999998	0.638961605584642
	1.97499999999997	0.638743455497382
	1.97800000000001	0.638525305410122
	1.98000000000002	0.638307155322862
	1.98399999999998	0.638089005235602
	1.991	0.637870855148342
	1.997	0.637652705061082
	2	0.637434554973822
	2.002	0.637216404886562
	2.00399999999996	0.636998254799302
	2.012	0.636780104712042
	2.01300000000001	0.636561954624782
	2.01399999999995	0.636343804537522
	2.015	0.636125654450262
	2.015	0.635907504363002
	2.0150000000001	0.635689354275742
	2.018	0.635471204188482
	2.018	0.635253054101222
	2.01900000000001	0.635034904013962
	2.02699999999999	0.634816753926702
	2.03100000000001	0.634598603839442
	2.03899999999999	0.634380453752182
	2.042	0.634162303664921
	2.04499999999999	0.633944153577661
	2.053	0.633726003490401
	2.056	0.633507853403141
	2.05600000000001	0.633289703315881
	2.05799999999999	0.633071553228621
	2.05899999999997	0.632853403141361
	2.06	0.632635253054101
	2.063	0.632417102966841
	2.065	0.632198952879581
	2.065	0.631980802792321
	2.06500000000005	0.631762652705061
	2.06899999999996	0.631544502617801
	2.069	0.631326352530541
	2.07299999999999	0.631108202443281
	2.07799999999997	0.630890052356021
	2.07799999999997	0.630671902268761
	2.07999999999998	0.630453752181501
	2.09200000000001	0.630235602094241
	2.09300000000002	0.630017452006981
	2.09499999999997	0.629799301919721
	2.09699999999999	0.629581151832461
	2.102	0.629363001745201
	2.104	0.629144851657941
	2.108	0.628926701570681
	2.113	0.628708551483421
	2.116	0.628490401396161
	2.11699999999996	0.628272251308901
	2.11699999999999	0.628054101221641
	2.11799999999999	0.62783595113438
	2.119	0.62761780104712
	2.12900000000002	0.62739965095986
	2.13	0.6271815008726
	2.13	0.62696335078534
	2.13	0.62674520069808
	2.13	0.62652705061082
	2.13200000000001	0.62630890052356
	2.13299999999998	0.6260907504363
	2.134	0.62587260034904
	2.13499999999999	0.62565445026178
	2.13500000000002	0.62543630017452
	2.137	0.62521815008726
	2.13800000000001	0.625
	2.13999999999999	0.62478184991274
	2.13999999999999	0.62456369982548
	2.14	0.62434554973822
	2.143	0.62412739965096
	2.14300000000003	0.6239092495637
	2.14499999999998	0.62369109947644
	2.14699999999999	0.62347294938918
	2.14699999999999	0.62325479930192
	2.14699999999999	0.62303664921466
	2.14700000000002	0.6228184991274
	2.15800000000002	0.62260034904014
	2.16199999999999	0.62238219895288
	2.163	0.62216404886562
	2.166	0.621945898778359
	2.16899999999998	0.621727748691099
	2.16999999999999	0.621509598603839
	2.17000000000002	0.621291448516579
	2.17299999999997	0.621073298429319
	2.17399999999998	0.620855148342059
	2.17899999999997	0.620636998254799
	2.18099999999998	0.620418848167539
	2.187	0.620200698080279
	2.18799999999999	0.619982547993019
	2.19500000000002	0.619764397905759
	2.197	0.619546247818499
	2.19799999999998	0.619328097731239
	2.19900000000001	0.619109947643979
	2.20100000000002	0.618891797556719
	2.20499999999998	0.618673647469459
	2.20699999999999	0.618455497382199
	2.20800000000003	0.618237347294939
	2.21299999999997	0.618019197207679
	2.214	0.617801047120419
	2.22	0.617582897033159
	2.22499999999999	0.617364746945899
	2.22500000000002	0.617146596858639
	2.22500000000002	0.616928446771379
	2.226	0.616710296684119
	2.22699999999998	0.616492146596859
	2.22899999999998	0.616273996509599
	2.23199999999997	0.616055846422339
	2.23599999999999	0.615837696335079
	2.23700000000002	0.615619546247818
	2.24200000000002	0.615401396160558
	2.24700000000001	0.615183246073298
	2.249	0.614965095986038
	2.25400000000002	0.614746945898778
	2.259	0.614528795811518
	2.262	0.614310645724258
	2.26400000000001	0.614092495636998
	2.26499999999999	0.613874345549738
	2.26600000000002	0.613656195462478
	2.26699999999994	0.613438045375218
	2.26900000000001	0.613219895287958
	2.27200000000001	0.613001745200698
	2.27500000000001	0.612783595113438
	2.27699999999999	0.612565445026178
	2.278	0.612347294938918
	2.279	0.612129144851658
	2.28099999999995	0.611910994764398
	2.28399999999999	0.611692844677138
	2.28399999999999	0.611474694589878
	2.29	0.611256544502618
	2.29499999999999	0.611038394415358
	2.29599999999999	0.610820244328098
	2.29600000000005	0.610602094240838
	2.297	0.610383944153578
	2.298	0.610165794066318
	2.30099999999999	0.609947643979058
	2.30199999999999	0.609729493891798
	2.30200000000002	0.609511343804538
	2.306	0.609293193717278
	2.30600000000001	0.609075043630017
	2.31100000000001	0.608856893542757
	2.31600000000003	0.608638743455497
	2.31899999999999	0.608420593368237
	2.31999999999999	0.608202443280977
	2.32799999999997	0.607984293193717
	2.32900000000001	0.607766143106457
	2.334	0.607547993019197
	2.334	0.607329842931937
	2.34	0.607111692844677
	2.34	0.606893542757417
	2.34199999999998	0.606675392670157
	2.34400000000001	0.606457242582897
	2.346	0.606239092495637
	2.35500000000002	0.606020942408377
	2.35600000000001	0.605802792321117
	2.357	0.605584642233857
	2.358	0.605366492146597
	2.363	0.605148342059337
	2.36500000000001	0.604930191972077
	2.36699999999999	0.604712041884817
	2.37100000000001	0.604493891797557
	2.37400000000002	0.604275741710297
	2.381	0.604057591623037
	2.38200000000001	0.603839441535777
	2.38499999999999	0.603621291448517
	2.38699999999999	0.603403141361257
	2.387	0.603184991273996
	2.393	0.602966841186736
	2.39400000000001	0.602748691099476
	2.40100000000001	0.602530541012216
	2.40200000000004	0.602312390924956
	2.404	0.602094240837696
	2.40900000000002	0.601876090750436
	2.41000000000003	0.601657940663176
	2.416	0.601439790575916
	2.41899999999998	0.601221640488656
	2.42	0.601003490401396
	2.42100000000001	0.600785340314136
	2.423	0.600567190226876
	2.42699999999999	0.600349040139616
	2.43299999999999	0.600130890052356
	2.43499999999995	0.599912739965096
	2.43599999999998	0.599694589877836
	2.43900000000002	0.599476439790576
	2.44	0.599258289703316
	2.44299999999998	0.599040139616056
	2.444	0.598821989528796
	2.44499999999999	0.598603839441536
	2.447	0.598385689354276
	2.452	0.598167539267016
	2.459	0.597949389179756
	2.459	0.597731239092496
	2.46099999999998	0.597513089005236
	2.46100000000001	0.597294938917976
	2.46599999999999	0.597076788830716
	2.46699999999998	0.596858638743455
	2.46799999999999	0.596640488656195
	2.46899999999999	0.596422338568935
	2.476	0.596204188481675
	2.47999999999999	0.595986038394415
	2.48200000000003	0.595767888307155
	2.488	0.595549738219895
	2.488	0.595331588132635
	2.48900000000003	0.595113438045375
	2.48999999999999	0.594895287958115
	2.49200000000002	0.594677137870855
	2.49200000000002	0.594458987783595
	2.495	0.594240837696335
	2.497	0.594022687609075
	2.49900000000002	0.593804537521815
	2.501	0.593586387434555
	2.501	0.593368237347295
	2.505	0.593150087260035
	2.50600000000003	0.592931937172775
	2.50900000000001	0.592713787085515
	2.50900000000001	0.592495636998255
	2.51400000000001	0.592277486910995
	2.515	0.592059336823735
	2.518	0.591841186736475
	2.51899999999999	0.591623036649215
	2.52200000000005	0.591404886561955
	2.52699999999999	0.591186736474695
	2.52699999999999	0.590968586387435
	2.53100000000001	0.590750436300175
	2.53499999999997	0.590532286212915
	2.53800000000001	0.590314136125654
	2.53899999999999	0.590095986038394
	2.54000000000001	0.589877835951134
	2.54199999999992	0.589659685863874
	2.54199999999997	0.589441535776614
	2.54399999999998	0.589223385689354
	2.54499999999996	0.589005235602094
	2.54599999999999	0.588787085514834
	2.55200000000002	0.588568935427574
	2.55799999999999	0.588350785340314
	2.55900000000008	0.588132635253054
	2.56	0.587914485165794
	2.56	0.587696335078534
	2.56	0.587478184991274
	2.56	0.587260034904014
	2.565	0.587041884816754
	2.56799999999998	0.586823734729494
	2.56900000000002	0.586605584642234
	2.57000000000001	0.586387434554974
	2.57400000000001	0.586169284467714
	2.57599999999999	0.585951134380454
	2.57600000000001	0.585732984293194
	2.577	0.585514834205934
	2.577	0.585296684118674
	2.57799999999999	0.585078534031414
	2.57900000000001	0.584860383944154
	2.58099999999999	0.584642233856894
	2.58199999999999	0.584424083769634
	2.58200000000001	0.584205933682374
	2.58699999999999	0.583987783595113
	2.58699999999999	0.583769633507853
	2.589	0.583551483420593
	2.59299999999996	0.583333333333333
	2.59399999999999	0.583115183246073
	2.59400000000005	0.582897033158813
	2.60399999999998	0.582678883071553
	2.60400000000001	0.582460732984293
	2.60500000000002	0.582242582897033
	2.61	0.582024432809773
	2.61000000000001	0.581806282722513
	2.61199999999997	0.581588132635253
	2.61500000000001	0.581369982547993
	2.61599999999999	0.581151832460733
	2.61600000000004	0.580933682373473
	2.621	0.580715532286213
	2.62100000000001	0.580497382198953
	2.625	0.580279232111693
	2.62599999999998	0.580061082024433
	2.62599999999998	0.579842931937173
	2.62700000000001	0.579624781849913
	2.62700000000001	0.579406631762653
	2.62799999999999	0.579188481675393
	2.62899999999999	0.578970331588133
	2.63300000000001	0.578752181500873
	2.63799999999998	0.578534031413613
	2.63799999999998	0.578315881326352
	2.642	0.578097731239092
	2.643	0.577879581151832
	2.65199999999999	0.577661431064572
	2.655	0.577443280977312
	2.66200000000001	0.577225130890052
	2.66399999999999	0.577006980802792
	2.66499999999996	0.576788830715532
	2.678	0.576570680628272
	2.67800000000005	0.576352530541012
	2.67899999999997	0.576134380453752
	2.68200000000002	0.575916230366492
	2.68399999999997	0.575698080279232
	2.68799999999999	0.575479930191972
	2.68800000000005	0.575261780104712
	2.691	0.575043630017452
	2.69199999999998	0.574825479930192
	2.69400000000002	0.574607329842932
	2.69500000000001	0.574389179755672
	2.697	0.574171029668412
	2.69899999999996	0.573952879581152
	2.70099999999999	0.573734729493892
	2.70099999999999	0.573516579406632
	2.709	0.573298429319372
	2.70999999999998	0.573080279232112
	2.71000000000001	0.572862129144852
	2.71000000000004	0.572643979057592
	2.715	0.572425828970332
	2.71500000000003	0.572207678883072
	2.71700000000004	0.571989528795812
	2.72300000000001	0.571771378708551
	2.72300000000001	0.571553228621291
	2.724	0.571335078534031
	2.727	0.571116928446771
	2.73000000000002	0.570898778359511
	2.73399999999998	0.570680628272251
	2.735	0.570462478184991
	2.73599999999999	0.570244328097731
	2.738	0.570026178010471
	2.73899999999998	0.569808027923211
	2.74199999999999	0.569589877835951
	2.74700000000001	0.569371727748691
	2.749	0.569153577661431
	2.75400000000002	0.568935427574171
	2.75599999999997	0.568717277486911
	2.75600000000003	0.568499127399651
	2.75900000000001	0.568280977312391
	2.764	0.568062827225131
	2.764	0.567844677137871
	2.76900000000001	0.567626527050611
	2.77099999999996	0.567408376963351
	2.77799999999999	0.567190226876091
	2.78100000000001	0.566972076788831
	2.78200000000001	0.566753926701571
	2.78200000000004	0.566535776614311
	2.78400000000001	0.566317626527051
	2.78700000000001	0.566099476439791
	2.792	0.565881326352531
	2.79300000000001	0.565663176265271
	2.79399999999998	0.565445026178011
	2.79400000000004	0.56522687609075
	2.79699999999997	0.56500872600349
	2.79700000000003	0.56479057591623
	2.798	0.56457242582897
[truncated: 2,587 more rows]

[truncated: 16 more sheets: Fig 2f, Fig 3a, Fig 3b, Fig 3c, Fig 4b, Fig 4c, Fig 4d, Fig 4f, Fig 4g, Fig 4h, Supp Fig 1, Supp Fig 3, Supp Fig 4, Supp Fig 5, Supp Fig 6, Supp Fig 7]
